# Supplementary material for: ACOX2 destabilizes the MRE11-RAD50-NBS1 complex and boosts anticancer immunity via the cGAS-STING pathway in clear cell renal cell carcinoma
Source: Mol Cancer. 2025 Oct 21;24:263. doi: 10.1186/s12943-025-02420-9 (PMC12538886; doi:10.1186/s12943-025-02420-9)
Supplement: Supplementary file 3 — Supplementary Material 3. [file 12943_2025_2420_MOESM3_ESM.xlsx]

## Sheet: Fig. 1
Fig. 1B Relative mRNA expression of ACOX2 (TCGA and GTEx)							Fig. 1C Relative protein expression of ACOX2 (CPTAC-ccRCC-proteome)								Fig. 1D Relative protein expression of ACOX2 (FUSCC-ccRCC-proteome)						Fig. 1E IHC score of ACOX2			Fig. 1I Relative mRNA expression of ACOX2 (TCGA-KIRC)						Fig. 1J Relative mRNA expression of ACOX2 (TCGA-KIRC)
KIRC							Normal	Tumor							Adjacent	Tumor					Normal	Tumor		Stage I	Stage II	Stage III	Stage IV			Grade 1	Grade 2	Grade 3	Grade 4
Normal	Tumor						1.02566	0.963157							1.8199	0.1336					0	0		3.44487	3.05137	4.22598	3.46398			4.12909	3.44487	4.43214	3.50848
3.17611	4.87333						1.03119	0.95505							2.559	0					0	1		4.93241	2.09788	4.24018	0.918844			3.97338	4.93241	4.22598	0.918844
3.17164	3.4572						1.04189	0.973694							6.8408	0.0042					0	0		4.43214	3.50848	2.57621	2.64358			3.53968	4.24018	4.53582	3.40866
6.42868	4.22392						1.0198	0.975797							0.8196	0.2332					1	1		3.58741	4.0335	2.69519	2.97675			3.56377	3.58741	3.05137	2.95235
2.08634	1.26825						0.994224	0.954024							2.0416	0.3683					1	2		4.53582	3.81202	3.97607	1.07368			3.75633	2.09788	2.93674	1.07368
5.35659	3.86125						0.986638	0.960227							2.9418	0					1	0		2.70217	1.02998	4.22392	2.81625			3.9483	2.70217	4.0335	2.81625
4.60063	3.86954						1.0263	0.967856							3.3554	0.02					2	2		4.12909	2.38838	2.53249	3.11066			3.29107	2.97734	3.68211	3.11066
5.8071	4.70081						0.996397	0.964662							2.9933	0.0431					2	1		2.97734	3.24861	3.28775	2.6933			3.50386	3.91108	2.69519	2.6933
5.47646	3.55042						1.01123	0.949114							0.2287	0.2742					2	3		3.97338	2.59636	3.8553	2.05918			3.95872	1.86255	1.02998	2.80591
5.602	2.58708						1.01343	0.97187							0	0					2	1		2.93674	3.1	4.02823	2.80591			3.99556	3.91388	2.74743	3.74589
5.99328	3.74589						0.997524	0.981181							3.8155	0.12					2	1		3.91108	1.95539	3.40866	3.48977			3.57483	4.26174	3.64741	2.38128
4.73277	1.86255						1.03953	0.962074							2.7056	0					3	2		3.53968	0.858538	2.95235	3.45054			1.30293	2.57621	3.57574	1.96957
5.33324	2.73544						1.04437	0.965893							3.8367	0.0978					3	1		1.86255	2.6984	0.588229	4.37573			4.51468	4.69733	1.75082	1.94388
3.36954	2.00835						1.03853	0.953524							2.4776	0.1235					3	2		3.91388	2.60041	3.74589	1.94388			5.57172	3.81202	3.40575	2.78862
2.87615	3.30935						1.02885	0.967238							6.1242	0.0567					3	8		4.26174	4.37182	2.38128	3.37771				3.17572	4.75634	3.55265
5.68496	1.25151						1.00577	0.96541							3.0596	0.0237					4	4		3.68211	3.48981	3.79203	3.50891				3.99623	2.53249	2.74405
5.55621	2.91907						1.04056	0.961249							1.7909	0.0057					4	3		4.69733	3.62177	3.28899	0.883621				4.60747	2.59636	0.700262
3.16382	3.24861						1.01939	0.96747							2.7572	0					4	1		3.17572	2.78862	1.25151	3.30935				2.38838	3.83777	3.13742
3.28053	3.32028						1.04588	0.972609							3.6689	0.1125					4	3		3.99623	3.3345	3.40059	4.12791				3.68638	3.8553	4.11091
2.56635	1.94388						1.04012	0.951618							1.2662	0.1148					4	1		4.60747	2.1156	3.67956	3.53751				3.78022	2.6984	5.00178
3.34122	3.28143						1.04397	0.983484							3.0363	0					6	3		3.68638	0.896801	1.62737	2.56284				3.97607	2.53321	3.92053
6.40615	2.89109						1.0304	0.969352							2.7931	0					6	2		2.74743	4.35811	1.96957	2.44977				0.810073	4.02823	3.9429
2.81069	3.84416						0.98301	0.987846							0.7895	0.0371					6	1		3.78022	3.56749	3.19066	2.60424				3.63423	4.37182	3.60318
3.38933	3.71774						1.0312	0.968981							0.6556	0					6	0		3.64741	3.95872	3.85629	2.858				3.5764	3.81815	4.03425
2.81836	4.35639						1.02131	0.971622							1.8326	0.0768					6	1		0.810073	1.77598	3.55265	3.38253				2.73544	2.64358	1.69866
4.26235	2.69519						1.05359	0.954909							2.609	0.0247					6	2		3.63423	3.9238	2.74405	0.700262				2.98121	2.97675	1.46394
4.20297	3.18785						1.0189	0.961867							3.0796	0.2951					6	3		3.57574	3.63441	2.57657	2.98974				3.12737	0.588229	3.69099
4.81427	2.50782						1.05032	0.987879							2.1588	0.007					6	0		3.5764	3.21677	2.17079	5.00178				3.88858	2.05918	2.63749
5.29088	4.07894						1.02134	0.96318							3.495	0					6	3		1.75082	3.82046	2.79031	5.02191				4.19985	3.79203	2.05495
6.49838	2.44885						1.01588	0.951063							1.6971	0.0103					6	4		2.73544	3.35513	3.10283	4.07894				4.13467	3.48977	2.15743
5.86957	0.918844						1.02496	0.953207							1.4274	0.1388					6	6		2.98121	3.59715	2.58897	2.52221				3.22504	3.45054	3.45756
3.5499	2.53249						1.02397	0.932646							2.7327	0.0714					6	3		3.12737	1.91839	3.70748	1.93055				4.22392	3.40059	0.846794
4.14247	2.82038						1.02508	0.944693							2.3323	0					8	1		3.40575	2.85062	3.87969	3.51393				3.18922	3.67956	3.73968
4.02494	2.26072						1.03295	0.961787							2.4196	0.0154					8	9		3.56377	2.27071	1.0497	2.8496				3.28775	1.62737	1.26825
4.98714	2.64358						1.03444	0.965412							0.5902	0					8	6		3.88858	3.66652	2.47664	1.69866				3.24861	4.37573	1.49206
6.00181	1.40032						1.04786	0.983565							3.1998	0.1633					8	0		4.19985	3.37665	4.09646	1.46394				3.13448	3.48981	2.37237
5.88218	3.93996						1.01991	0.970527							4.6629	0.2952					8	4		4.13467	3.42554	4.01193	2.05495				3.46398	3.19066	2.93089
3.68026	0.87798						1.04223	0.96087							3.3748	0.2773					8	3		3.75633	4.87333	2.85717	2.15743				0.858538	3.62177	0.597412
6.30483	3.63936						1.04522	0.977076							3.9724	0.0825					8	1		3.22504	0.796764	3.13742	3.45756				4.21465	3.85629	2.33107
6.01506	3.48796						1.02195	0.977958							3.4925	0.0662					8	6		4.75634	3.73501	3.49196	3.73968				2.60041	1.70177	3.89917
3.98161	5.57172						1.03928	0.956541							2.8642	0					8	1		3.18922	4.35639	2.4703	2.33107				2.89109	3.37771	3.37665
4.50688	3.28158						1.00422	0.949303							2.0691	0.1316					8	2		0.726918	3.93791	4.11091	3.72448				3.2807	4.09967	3.42554
5.83149	3.89554						1.01869	0.957869							3.1151	0.1025					8	12		3.13448	1.60829	3.51066	2.39201				3.28899	3.50891	3.72448
2.041	4.09967						1.03533	0.962325							1.7484	0					9	8		3.83777	4.34573	1.26646	3.64212				1.25151	2.76926	2.39201
2.89392	3.91108						1.04153	0.950599							0.6977	0.3332					9	3		4.21465	2.15312	3.92053	3.28158				3.2553	3.01448	3.64212
5.06923	1.00849						1.03746	0.971936							4.1249	0.097					9	12		2.53321	2.4972	3.9429	3.20939				3.62604	0.883621	4.07288
4.48514	2.59636						1.0342	0.958389							0.0095	0.0807					9	8		3.81815	3.43942	3.74663	2.72592				2.91961	2.57657	3.28158
3.02013	2.69055						1.01494	0.967337							3.979	0					9	2		2.89109	3.77183	3.63936	3.05563				4.12791	3.30935	3.05563
5.24437	2.17079						1.03232	0.956974							1.6401	0					9	0		3.2807	3.34278	3.14078	2.282				3.53751	2.56284	3.82439
2.33976	2.88321						0.98472	0.936335							1.106	0.0346					9	6		2.00974	3.21664	2.49838	2.2502				3.3345	2.17079	2.88321
3.89423	1.75082						0.982635	0.965657							0.1179	0.1557					9	4		5.50285	2.58708	3.78649	3.26276				3.35171	2.79031	3.8809
5.21297	2.58897						0.99886	0.965006							2.996	0.0204					12	1		3.9483	3.72815	2.08624	2.88321				3.10283	3.48822	2.66755
2.31377	2.5064						1.02009	0.961212							0.2166	0.2657					12	9		3.2553	1.82701	2.70257	2.66755				2.58897	2.44977	2.65255
5.67471	2.83133						1.04955	0.952231							0	0.2162					12	0		1.70177	3.31294	3.60318	1.63784				3.38253	3.16016	1.63784
3.2211	4.62246						0.982916	0.979571							2.7044	0.156					12	12		3.62604	4.39195	2.68704	1.73513				2.47664	2.60424	1.73513
4.98753	4.04829						1.03272	0.964318							2.7824	0.1464					12	3		4.09967	1.68077	3.45552	2.944				3.51701	3.70748	1.60919
6.15252	3.16813						1.02772	0.982637							4.0231	0.2615					12	4		2.76926	2.79774	3.71774	1.60919				3.22622	3.3899	3.35028
3.79417	3.27913						1.03359	0.94721							3.3121	0.2987					12	1		3.01448		2.9364	3.35028				2.85717	2.858	2.65042
2.40182	3.69094						1.03875	0.968519							1.675	0					12	4		2.91961		3.43583	2.65042				3.98024	3.87969	4.16039
5.83935	0.781066						1.02625	0.992866							2.1071	0					12	3		3.35171		2.95351	2.50782				3.49196	0.627513	4.64157
1.85523	3.21664						1.00065	0.966504							3.6396	0.0595								3.48822		3.6705	4.64157				2.29358	4.09646	2.37821
4.90271	3.2807						0.98039	0.978483							1.0567	0.2998								3.16016		3.60117	4.05123				3.517	4.01193	3.44481
6.1862	3.64027						1.01963	0.969856							3.373	2.145								3.3899		2.36244	2.37821				3.84302	3.93949	3.00297
6.35394	1.62737						0.987638	0.977821							2.298	0								0.627513		3.59741	2.5872				2.44724	2.98974	2.5872
6.02046	3.59741						1.03925	0.960872							1.631	1.0704								3.93949		3.78708	3.59759				4.20913	2.4703	3.59759
5.37444	5.01003						1.02404	0.951357							3.0011	2.1906								3.51701		3.57171	2.68605				4.04829	5.35835	1.57323
1.50197	0.597412						0.977064	0.95797							3.0955	1.4714								3.22622		0.781066	5.34392				2.97966	3.51066	2.26072
3.46041	3.92053						1.02273	0.969281							0	1.9084								3.98024		4.03425	3.97523				2.84288	1.26646	2.15312
2.58849	4.51468						1.03548	0.963082							0	2.8785								2.29358		3.44521	4.62246				2.6219	3.86125	3.51033
3.70655	4.50711						1.03409	0.952994							0.0319	3.9108								3.517		2.91986	1.57323				2.85194	2.7941	2.81219
5.96947	3.92613						1.0404	0.977571							2.1709	0.7433								3.84302		3.19368	3.81182				1.00849	2.83447	1.50345
4.74387	3.44487						1.04115	0.954379							0	0								2.44724		3.35442	3.51033				5.62725	3.74663	3.55042
6.55397	4.7137						1.02244	0.97461							0.0692	2.5704								4.20913		3.70569	0.896001				2.1156	3.63936	2.91907
3.40204	1.26646						1.02859	0.961286							0	2.2761								3.29107		4.40498	2.81219				3.27913	5.02191	1.01121
4.51665	3.62451						1.01438	0.952564							4.5914	0.0559								5.35835		3.69099	3.71432				0.896801	3.14078	3.69887
2.65375	3.73501						1.03746	0.970637							3.7916	0.1204								4.04829		2.63749	3.55042				2.00835	4.14002	1.61273
2.49825	4.35811						1.03214	0.971215							4.4763	0.3129								2.97966		3.48796	4.7137				3.43899	3.69064
4.1152	4.01842						1.03999	0.967353							3.7451	0.2994								2.84288		0.87798	3.59501				4.07775	4.35811
3.90593	3.81182						1.01575	0.968914							1.7502	0.8469								3.86125		3.2684	1.01121				2.96912	4.07894
3.65535	4.21602						1.04688	0.954871							0.5807	0								2.6219		3.5764	3.52224				3.34367	3.62165
6.12763	3.1						0.98381	0.966185							2.7602	0.092								2.85194		3.3167	3.69887				4.01842	2.52221
2.59	3.34367						1.03891	0.98025							4.7119	0.2342								1.00849		3.07332	1.61273				4.08435	1.93055
4.87971	2.65255						1.04025	0.989406							3.6962	0.7651								2.7941		3.27803	3.36226				2.49838	3.12749
3.79285	0.896801						1.04928	0.960453							1.8185	0.2524								5.62725		3.6332					3.1935	2.08624
4.93452	2.09788							0.978325							2.4985	0								2.83447		2.8868					4.19467	3.57771
3.71699	3.48981							0.974252							3.307	0								3.27913		1.26825					4.7484	3.51393
4.48543	3.37771							0.959842							4.5128	0.0221								4.14002		1.49206					3.6788	4.29214
4.03474	3.09033							0.965679							2.5236	0.0648								2.00835		1.60857					2.57112	2.68704
4.74685	3.61553							0.98536							3.702	0.155								3.43899		2.93089					3.78649	3.45552
3.3238	1.60829							0.962699							4.3751	0.0934								3.69064		4.26255					5.00567	3.78597
3.848	3.96828							0.950861							2.7857	0.3915								4.07775		1.39758					3.40822	3.71774
5.47216	2.96912							0.96249							0.2421	0.2006								2.96912		2.59158					2.70257	1.75783
4.44228	2.69577							0.968483							4.1411	0.2413								3.34367		4.02134					1.77598	5.035
4.73173	3.00337							0.964917							1.7151	0								4.01842		1.86453					4.36686	2.67111
4.55643	3.60284							0.965632							3.0769	0.1477								3.62165		4.07288					4.27219	3.9238
4.14078	2.4972							0.954288							4.2404	0								4.08435		3.09033					5.29711	1.97768
4.44095	3.93949							0.974294							2.5319	0.0432								3.50386		3.44583					3.88782	3.77233
5.02592	4.14837							0.951994							2.8025	0.0969								3.1935		0.871055					3.57881	4.77725
3.44692	3.51393							0.97478							2.5799	0.0955								4.19467		3.11472					2.9364	2.95351
3.91169	3.71432							0.982488							2.2851	0								3.6788		2.70735					3.73347	3.60117
5.12143	3.05563							0.975494							3.4392	0.0494								2.57112		2.27498					3.63441	3.82046
5.1416	3.57574							0.960616							1.0492	0								3.12749		2.44885					3.53198	3.35513
3.40395	3.89917							0.96199							3.0286	0.3372								5.00567		2.65255					2.69586	0.781066
3.22017	3.56377							0.965567							3.109	0.051								3.40822		3.99349					2.5064	2.8496
4.1375	2.98121							0.980914							2.6152	0.054								3.57771		3.99463					3.43583	2.24336
4.21723	2.85194							0.970181							3.7442	0.0105								4.29214		2.16716					3.36856	1.91839
3.03527	4.34573							0.973458							4.6679	0								4.36686		3.98783					3.6705	2.91986
4.38543	3.53751							0.953325							2.2002	0.0469								4.27219		4.14483					2.36244	3.19368
4.33557	3.20939							0.963404							3.152	0.4586								5.29711		3.05513					3.21677	3.35442
3.90304	2.68704							0.978456							3.3886	0.3928								3.78597		3.2357					0.842617	3.49926
2.99621	3.91388														0.9425	0.0542								1.75783		4.16039					2.75268	4.38051
3.65076	3.51033														1.2536	0								3.88782		3.78749					3.09326	3.18385
4.5509	2.94476														1.9731	0								3.57881		4.14026					1.40032	2.87749
4.08151	3.83777														3.6989	0								5.035		4.38324					2.97187	3.48796
4.56194	3.61706														1.204	0								3.73347		2.26072					3.59715	0.87798
4.61117	3.61449														0.358	0.2798								2.67111		3.79284					3.59741	3.2684
3.37267	2.38838														0.2897	0								1.97768		1.50345					3.78708	3.84371
3.06454	3.43942														2.2287	0.0472								3.99556		3.92613					3.5471	2.48406
4.90545	3.44481														1.6656	0.0042								3.77233		3.32406					3.57171	2.85062
5.13381	4.64157														2.7958	0.0457								3.53198		3.78902					4.99522	3.53978
3.61706	3.3345														0.3984	0								2.69586		3.57156					3.44521	3.69792
3.19267	2.9364														1.8673	0								2.5064		2.91907					3.65887	3.3167
4.11353	2.97187														1.0929	0								4.77725		3.96828					3.70569	3.07332
5.67723	5.62725														1.5167	0								3.36856							4.17469	3.27803
6.17153	4.69733														1.8667	0								3.57483							4.40498	3.6332
4.39712	4.0335														3.5076	0								0.842617							3.61449	3.68688
4.82629	3.4307														3.6351	0								2.75268							5.01003	4.84562
5.19219	4.53582														2.5478	0								3.09326							2.69055	3.61706
3.38516	2.47664														1.9464	0.1283								1.40032							3.00337	2.8868
4.38681	3.72815														0.0863	0								2.97187							3.63072	4.14603
4.41616	3.82046														3.2456	0								3.5471							3.7231	3.49704
2.99512	3.43899														0.1834	0								2.24336							3.54279	1.60857
4.88411	3.65753														2.1979	0								4.99522							1.65444	2.70951
3.45799	2.57112														1.5134	0								3.65887							3.68306	4.50258
4.05658	4.93241														0.9793	0								4.17469							3.67392	4.38613
4.03298	1.70177														2.0206	0								3.61449							5.40529	3.44909
5.05615	2.76926														0	0								5.01003							3.00198	3.15559
2.12829	4.2999														1.7343	0								2.69055							3.62451	4.27553
4.07039	2.53321														2.8522	0.0171								3.00337							2.82038	2.65301
4.53792	4.14483														3.5008	0								3.63072							3.57818	2.45362
5.46565	1.96957														2.1578	0.0923								3.49926							4.1215	4.63252
4.1375	3.00297														5.0602	0.0361								3.7231							3.69934	3.18785
3.89724	3.58741														3.715	0.0135								3.54279							3.61417	4.26255
3.03949	4.40498														0.6182	0.0636								4.38051							3.16813	3.68187
3.79181	2.87405														1.1165	0.0098								1.65444							4.09544	2.15581
4.36737	3.60117														3.7088	0.0678								3.68306							2.27071	1.77619
3.77926	0.883621														1.9195	0								3.67392							3.4572	2.59158
4.10852	3.57483														0.2274	0								5.40529							3.86554	1.53908
4.20242	4.32209														1.727	0								3.00198							3.5764	1.86453
1.68751	2.70951														2.2124	0.0077								3.18385							3.32762	3.73501
6.15502	3.26276														1.9442	0								2.87749							1.59278	3.20939
3.71589	3.86554														1.8347	0								3.62451							3.17851	2.72592
4.78921	4.37182														4.4503	0.0618								2.82038							3.99991	0.871055
4.71039	3.79284														1.6505	0								3.57818							3.51453	3.60284
4.30451	3.73968														2.0786	0.0105								4.1215							4.70081	2.282
3.29881	2.38128														1.4193	0.0173								3.69934							3.59144	4.35639
3.16366	4.26174														7.2295	0								3.61417							3.66652	2.70735
3.82579	4.38051														2.0853	0								3.16813							3.4307	2.27498
4.1152	3.81815														2.8422	0								3.84371							3.57734	2.44885
3.83086	3.93791														2.2058	0								2.48406							2.99259	2.2502
3.91457	3.40575														2.9173	0								4.09544							3.47076	3.86084
3.80735	3.67392														0	0.1159								3.53978							3.72264	3.26276
	3.78708														1.5318	0								3.4572							3.44971	3.93996
	1.01121														3.4041	0								3.86554							3.98267	3.99349
	3.49926														0.5027	0								3.69792							4.03768	3.99463
	3.01448														3.0352	0								3.32762							3.86954	2.16716
	3.99349														0.0065	0								3.68688							3.28143	3.98783
	3.74663														3.2458	0								4.84562							1.39758	3.85115
	1.63784														2.054	0								3.61706							4.2999	2.944
	2.2502														0.8195	0								4.14603							3.1727	4.14483
	4.7484														0.837	0								3.49704							2.08369	3.93791
	3.50891														2.0803	0.031								1.59278							3.14419	3.05513
	3.517														3.2634	0								3.17851							4.02134	3.06166
	2.91986														2.7758	0								3.99991							4.13816	3.32028
	3.05137														3.8374	0								2.37237							4.87333	1.60829
	3.3899														3.0971	0								2.70951							0.796764	3.2357
	2.93674														2.6177	0.1306								4.50258							3.09033	2.50782
	2.93244														3.4895	0.0102								4.38613							3.44583	4.05123
	2.05918														2.0103	0.0022								3.44909							3.11472	3.27134
	1.95539														3.9328	0.0127								3.51453							3.88992	3.89554
	2.85717														0.7998	0.226								3.15559							3.55011	2.94476
	3.13742														2.6469	0.0116								4.70081							2.80995	2.93244
	3.99991														1.7401	0								4.27553							3.68079	4.34573
	3.99623														4.8823	0.0718								3.59144							4.36066	2.68605
	1.02998														3.0315	0.1385								3.4307							3.78749	5.59692
	4.3999														4.228	0								2.65301							4.32209	4.14026
	4.09544														3.1875	0								3.57734							5.34392	3.97523
	3.75633														1.5927	0								0.597412							4.38324	2.87405
	3.35513														2.405	0.0075								2.99259							2.83133	3.81182
	3.85115														2.478	0.0855								3.47076							3.82822	3.79284
	4.29214														4.1442	0								3.72264							4.62246	3.43942
	3.7231														3.0553	0.0852								2.45362							4.12488	2.53834
	3.69934														2.6383	0								3.44971							4.33516	3.77183
	3.35442														1.0928	0								4.63252							2.69577	2.58708
	1.77619														3.1214	0								3.98267							3.3541	3.92613
	3.40059														1.4622	0.0059								4.03768							4.3999	3.32406
	3.2684														1.2681	0								3.18785							2.4972	4.7137
	3.6705														1.1688	0								3.68187							4.50711	3.31294
	2.24336														2.4264	0								2.15581							3.69094	3.2857
	3.88858														4.4849	0.0715								3.86954							3.34278	4.24074
	3.77183														1.193	0								3.28143							3.21664	3.84416
	3.40822														1.1	0.029								3.89917							0.896001	3.76488
	4.14603														8.592	0.0513								1.77619							3.71432	3.96828
	3.44909														6.5407	0.0673								4.2999							3.72815	3.36226
	3.53968														0.7709	0								3.1727							3.59501	0.751635
	3.44583														2.5407	0.476								2.08369							3.78902	3.55663
	2.15581														3.9105	0								3.14419							3.57156
	5.29711														2.7113	0								4.13816							1.82701
	2.87749														0.3732	0.034								1.53908							3.79881
	2.8496														1.0904	0.23								3.82439							4.39195
	3.69792														5.3061	0.0269								3.60284							3.52224
	1.86453														2.6051	0								3.86084							3.22233
	2.75268														0	0								3.8809							1.68077
	0.842617														4.4511	0								3.88992							1.57396
	4.60747														3.4538	0								3.93996							4.26966
	3.15559														1.7984	0.0391								3.55011							4.31053
	3.68079														2.8647	0.0652								3.85115							3.62362
	3.14078														4.8883	0.0216								2.80995							4.14837
	4.12791														6.2199	0								3.68079							3.64027
	0.871055														4.248	0.016								4.36066							3.58303
	3.28899														1.8825	0								3.06166							3.50481
	3.45054														4.8139	0.0105								3.32028							4.53735
	3.68187														4.5836	0								3.27134							2.05738
	3.45756														4.1123	0.0068								3.89554							4.21602
	4.39195														3.0412	0.0184								3.44481							3.61553
	4.20913														2.3519	0.1975								3.00297							2.79774
	2.00974														3.5148	0								2.94476							2.22527
	1.82701														2.1587	0.0883								2.93244							3.65753
	0.846794														3.46	0.0299								5.59692
	3.07332														5.494	0.5831								4.32209
	3.32406														6.1744	0								2.83133
	3.79203														4.7356	0								3.82822
	3.12749																							4.12488
	4.03425																							2.87405
	2.45362																							1.30293
	3.6332																							4.33516
	2.91961																							2.69577
	3.32762																							3.3541
	3.67956																							4.3999
	2.68605																							4.50711
	3.55265																							3.69094
	4.05123																							2.53834
	3.97523																							3.79881
	3.05513																							3.2857
	4.27553																							4.24074
	3.19368																							3.22233
	1.75783																							1.57396
	1.59278																							4.26966
	3.82439																							4.31053
	3.18385																							3.62362
	5.59692																							4.14837
	3.87969																							3.64027
	3.09326																							3.58303
	3.58303																							3.50481
	4.08435																							4.53735
	2.1156																							2.05738
	3.77233																							3.84416
	3.17572																							4.51468
	4.24018																							3.76488
	5.00178																							4.21602
	0.896001																							0.751635
	4.38613																							3.55663
	3.73347																							3.78251
	2.56284																							2.22527
	3.36856																							3.65753
	3.48977																							5.57172
	3.69887
	4.63252
	1.30293
	3.62177
	4.13816
	4.21465
	2.65301
	5.035
	3.72264
	1.39758
	4.37573
	2.4703
	2.60424
	3.9238
	3.57771
	4.1215
	3.50848
	4.38324
	3.51453
	3.06166
	0.588229
	3.60318
	3.62362
	3.3541
	3.11472
	2.63749
	3.36226
	3.18922
	4.36686
	3.53198
	1.60919
	2.98974
	3.55663
	1.49206
	1.57323
	3.57734
	3.97338
	3.8553
	2.22527
	3.69064
	3.72448
	2.57657
	3.70748
	3.61417
	2.59158
	1.46394
	3.63072
	4.53735
	3.57818
	3.28775
	1.73513
	3.5764
	2.84288
	4.01193
	5.00567
	4.12909
	2.95351
	3.14419
	4.13467
	3.2357
	3.70569
	2.80995
	2.27071
	5.02191
	3.81202
	3.69099
	4.02823
	3.57171
	2.80591
	3.2857
	3.48822
	4.07775
	3.98024
	3.51066
	3.66652
	2.70257
	2.97966
	1.61273
	3.50481
	2.72592
	4.03768
	3.84302
	3.22233
	3.53978
	2.27498
	3.82822
	2.81219
	3.3167
	2.81625
	1.57396
	4.09646
	2.08624
	3.78022
	4.26966
	3.13448
	4.14002
	2.97734
	3.40866
	1.68077
	2.70217
	0.751635
	3.98267
	2.74405
	3.34278
	2.83447
	4.26255
	5.35835
	3.65887
	0.627513
	4.22598
	2.8868
	4.19467
	4.33516
	3.2553
	1.53908
	4.75634
	3.85629
	3.59144
	4.84562
	2.48406
	2.16716
	3.59715
	3.35028
	3.98783
	3.86084
	3.78597
	3.47076
	2.70735
	2.33107
	2.37237
	4.12488
	2.52221
	2.99259
	4.43214
	2.67111
	3.5764
	3.6788
	3.42554
	4.17469
	1.60857
	3.46398
	3.99463
	3.68688
	2.93089
	2.282
	3.68306
	2.37821
	2.79031
	3.38253
	4.36066
	3.44971
	3.12737
	4.16039
	3.78251
	2.08369
	2.44724
	2.95235
	2.7941
	3.78649
	3.44521
	3.55011
	4.02134
	2.29358
	2.5872
	4.50258
	3.78902
	3.27134
	3.37665
	0.700262
	4.31053
	2.36244
	3.99556
	3.78749
	0.726918
	4.19985
	0.810073
	1.0497
	3.16016
	3.68211
	4.11091
	1.07368
	3.45552
	5.34392
	3.59759
	2.49838
	3.1935
	2.44977
	5.50285
	2.6219
	3.76488
	3.8809
	3.88992
	2.858
	2.05738
	3.9483
	1.65444
	3.1727
	1.77598
	3.49704
	2.53834
	5.40529
	3.57881
	3.22504
	0.796764
	2.66755
	4.77725
	3.62165
	2.57621
	3.52224
	3.29107
	2.15312
	2.65042
	3.17851
	3.59501
	3.27803
	2.6984
	1.50345
	3.84371
	2.05495
	2.69586
	1.97768
	2.15743
	3.57156
	3.00198
	2.97675
	3.95872
	2.85062
	2.74743
	2.79774
	3.50386
	3.21677
	3.88782
	3.63423
	4.14026
	2.6933
	4.27219
	4.07288
	3.64212
	3.5471
	3.9429
	3.35171
	3.22622
	0.858538
	3.54279
	1.69866
	3.19066
	2.39201
	3.51701
	2.944
	3.62604
	1.93055
	3.56749
	3.10283
	2.78862
	3.68638
	2.60041
	3.64741
	3.43583
	3.97607
	3.63441
	3.31294
	3.11066
	3.49196
	3.79881
	4.24074
	4.99522
	1.91839

## Sheet: Fig. 2
Fig. 2A Relative mRNA expression of ACOX2 / GAPDH
HK-2	786-O	769-P	A-498	Caki-1	Caki-2	ACHN	SW839
1.036	0.092	0.163	0.659	0.719	0.23	0.437	0.69
0.971	0.097	0.175	0.643	0.709	0.215	0.43	0.632
0.994	0.091	0.18	0.709	0.755	0.225	0.404	0.653
Fig. 2E Number of 786-O colonies (fold of Vector)
Vector	ACOX2
0.969813	0.543329
1.0516	0.508276
1.12171	0.525802
1.01071	0.607594
1.03408	0.590067
0.812072	0.484907
Fig. 2F Number of Caki-1 colonies (fold of Scramble)
Scramble	shACOX2 #1	shACOX2 #2
1.01196	2.41149	2.12441
1.1268	2.03111	1.88039
1.0335	2.49761	2.28948
1.00479	2.11005	2.14594
0.868423	2.36843	2.3756
0.954548	1.82297	1.98804
Fig. 2G A450 OD value of 786-O
Days	Vector						ACOX2
1	0.167	0.165	0.168	0.151	0.162	0.163	0.162	0.153	0.152	0.159	0.162	0.152
2	0.245	0.291	0.271	0.252	0.261	0.219	0.197	0.224	0.207	0.252	0.203	0.192
3	0.428	0.496	0.428	0.514	0.506	0.509	0.287	0.408	0.372	0.401	0.302	0.301
4	0.878	0.807	0.792	0.865	0.782	0.729	0.423	0.601	0.648	0.48	0.535	0.567
5	1.429	1.392	1.307	1.229	1.412	1.244	1.007	1.039	0.804	0.774	0.847	0.875
Fig. 2H A450 OD value of Caki-1
Days	Scramble						shACOX2 #1						shACOX2 #2
1	0.228	0.252	0.225	0.22	0.221	0.209	0.219	0.221	0.23	0.229	0.247	0.238	0.207	0.203	0.211	0.23	0.222	0.226
2	0.309	0.362	0.341	0.302	0.333	0.387	0.401	0.374	0.319	0.35	0.382	0.348	0.319	0.352	0.368	0.35	0.334	0.371
3	0.498	0.461	0.549	0.481	0.54	0.559	0.621	0.687	0.721	0.852	0.812	0.723	0.632	0.671	0.701	0.754	0.751	0.595
4	0.891	0.842	0.823	0.67	0.703	0.715	1.082	1.109	1.092	0.983	1.128	1.023	1.003	1.144	1.046	1.072	1.015	1.061
5	1.269	1.307	1.392	1.202	1.222	1.258	1.642	1.556	1.59	1.62	1.721	1.69	1.559	1.692	1.49	1.529	1.553	1.729
Fig. 2I Area of 786-O migration (fold of Vector)
Vector	ACOX2
1.03149	0.426587
1.06669	0.31972
0.882423	0.44047
Fig. 2J Area of Caki-1 migration (fold of Scramble)
Scramble	shACOX2 #1	shACOX2 #2
0.928594	1.6124	1.5724
1.00096	1.81949	1.71824
1.04103	2.00828	1.86674
Fig. 2K Invasive cell count of 786-O (fold of Vector)
Vector	ACOX2
1.08956	0.431594
0.975317	0.573343
0.93512	0.53103
Fig. 2L Invasive cell count of Caki-1 (fold of Scramble)
Scramble	shACOX2 #1	shACOX2 #2
1.05274	2.24112	1.87298
0.949408	1.84715	2.17008
0.997847	2.2831	1.93434
Fig. 2M Percentage of apoptosis 786-O cell (%)
Vector	ACOX2
3.04	11.12
2.12	11.58
3.67	9.73
Fig. 2N Percentage of apoptosis Caki-1 cell (%)
Scramble	shACOX2 #1	shACOX2 #2
5.43	1.23	1.45
4.71	1.89	2.4
6.23	1.22	1.23
Fig. 2P Tumor volume (mm3)
Days	Vector						ACOX2
0	0	0	0	0	0	0	0	0	0	0	0	0
8	48	48	40	40	32	23	40	23	18	18	14	14
12	100	88	75	75	63	40	48	40	40	32	23	23
16	172	162	144	108	88	75	88	56	48	48	40	32
20	352	270	256	216	144	108	108	88	88	88	63	40
24	550	486	294	320	245	196	126	108	126	172	126	63
Fig. 2Q Tumor weight (g)
Vector	ACOX2
0.82	0.19
0.7	0.17
0.57	0.2
0.59	0.26
0.47	0.2
0.29	0.14
Fig. 2R Tumor volume (mm3)
Days	Scramble						shACOX2 #1						shACOX2 #2
0	0	0	0	0	0	0	0	0	0	0	0	0	0	0	0	0	0	0
8	56	48	40	32	32	14	100	75	56	48	40	32	108	80	63	48	41	40
12	113	88	70	64	48	40	198	162	138	126	108	75	172	150	126	108	88	75
16	180	162	126	88	75	63	352	319	256	221	180	221	320	252	196	245	180	162
20	252	234	196	162	126	108	689	486	384	319	320	352	550	448	366	405	252	221
24	319	294	288	270	256	172	1000	847	544	486	416	446	847	810	527	650	416	384
Fig. 2S Tumor weight (g)
Scramble	shACOX2 #1	shACOX2 #2
0.58	1.36	1.27
0.56	1.24	1.21
0.52	0.9	0.79
0.46	0.81	0.96
0.5	0.67	0.65
0.34	0.75	0.57

## Sheet: Fig. 3
Fig. 3A ACOX2-interacting proteins detected in 786-O cell with LC-MS/MS																	Fig. 3L The potential amino acids interaction pairs between ACOX2 and MRE11
ID	Protein FDR Confidence: Combined	Accession	Description	Coverage [%]	# Peptides	# PSMs	# Unique Peptides	# AAs	MW [kDa]	calc. pI	Score Sequest HT: Sequest HT	Biological Process	Cellular Component	Molecular Function	Gene Symbol			ACOX2		MRE11
1	High	P35579	Myosin-9 OS=Homo sapiens OX=9606 GN=MYH9 PE=1 SV=4	76	219	1262	195	1960	226.4	5.6	3468.24	cell cycle OR cell proliferation;cell organization and biogenesis;protein metabolism;stress response;transport;developmental processes;signal transduction;other biological processes	plasma membrane;other membranes;cytosol;cytoskeleton;nucleus;other cell component	signal transduction activity or receptor binding;cytoskeletal activity;other molecular function	MYH9		Pair	Site	Amino Acid	Site	Amino Acid
2	High	Q15149	Plectin OS=Homo sapiens OX=9606 GN=PLEC PE=1 SV=3	58	274	498	273	4684	531.5	5.96	1239.44	cell cycle OR cell proliferation;cell organization and biogenesis;other metabolic processes;stress response;developmental processes;other biological processes	plasma membrane;other membranes;cytosol;cytoskeleton;mitochondrion;other cell component	cytoskeletal activity;other molecular function	PLEC		1	10	LEU	553	GLN
3	High	P35580	Myosin-10 OS=Homo sapiens OX=9606 GN=MYH10 PE=1 SV=3	59	126	341	105	1976	228.9	5.54	895.28	cell adhesion;cell cycle OR cell proliferation;cell organization and biogenesis;other biological processes	plasma membrane;other membranes;cytosol;cytoskeleton;other cell component	cytoskeletal activity;nucleic acid binding activity;other molecular function	MYH10		2	11	GLY	553	GLN
4	High	P08670	Vimentin OS=Homo sapiens OX=9606 GN=VIM PE=1 SV=4	85	67	366	60	466	53.6	5.12	848.56	cell organization and biogenesis;stress response;developmental processes;signal transduction;other biological processes	plasma membrane;other membranes;cytosol;cytoskeleton;nucleus;other cytoplasmic organelle;other cell component	cytoskeletal activity;nucleic acid binding activity;other molecular function	VIM		3	12	ASP	552	GLU
5	High	Q99424	Peroxisomal acyl-coenzyme A oxidase 2 OS=Homo sapiens OX=9606 GN=ACOX2 PE=1 SV=1	55	59	314	58	681	76.8	7.56	779.88	other metabolic processes;other biological processes	cytosol;other cytoplasmic organelle;other cell component	other molecular function	ACOX2		4	13	THR	552	GLU
6	High	P60709	Actin, cytoplasmic 1 OS=Homo sapiens OX=9606 GN=ACTB PE=1 SV=1	78	29	229	11	375	41.7	5.48	549.54	cell organization and biogenesis;developmental processes;other biological processes	plasma membrane;other membranes;cytosol;cytoskeleton;nucleus;other cell component	cytoskeletal activity;other molecular function	ACTB		5	14	TRP	552	GLU
7	High	P21333	Filamin-A OS=Homo sapiens OX=9606 GN=FLNA PE=1 SV=4	45	89	160	81	2647	280.6	6.06	436.55	cell cycle OR cell proliferation;cell organization and biogenesis;protein metabolism;RNA metabolism OR transcription;other metabolic processes;stress response;transport;developmental processes;signal transduction;other biological processes	non-structural extracellular;plasma membrane;other membranes;cytosol;cytoskeleton;ER/Golgi;nucleus;other cell component	signal transduction activity or receptor binding;cytoskeletal activity;other molecular function	FLNA		6	16	ARG	555	ALA
8	High	P68133	Actin, alpha skeletal muscle OS=Homo sapiens OX=9606 GN=ACTA1 PE=1 SV=1	35	18	167	2	377	42	5.39	332.9	cell organization and biogenesis;other biological processes	cytosol;cytoskeleton;other cell component	cytoskeletal activity;other molecular function	ACTA1		7	64	SER	549	ASP
9	High	Q92499	ATP-dependent RNA helicase DDX1 OS=Homo sapiens OX=9606 GN=DDX1 PE=1 SV=2	61	47	128	47	740	82.4	7.23	293.97	cell organization and biogenesis;DNA metabolism;RNA metabolism OR transcription;other metabolic processes;stress response;other biological processes	cytosol;mitochondrion;nucleus;other cell component	nucleic acid binding activity;other molecular function	DDX1		8	64	SER	549	ASP
10	High	O75369	Filamin-B OS=Homo sapiens OX=9606 GN=FLNB PE=1 SV=2	36	74	103	67	2602	278	5.73	247.11	cell organization and biogenesis;stress response;signal transduction;other biological processes	plasma membrane;other membranes;cytosol;cytoskeleton;other cell component	cytoskeletal activity;other molecular function	FLNB		9	66	LYS	552	GLU
11	High	Q69YQ0	Cytospin-A OS=Homo sapiens OX=9606 GN=SPECC1L PE=1 SV=3	40	42	77	42	1117	124.5	5.76	194.62	cell adhesion;cell cycle OR cell proliferation;cell organization and biogenesis;other biological processes	cytoskeleton;other cell component		SPECC1L		10	67	ASP	549	ASP
12	High	P49959	Double-strand break repair protein MRE11 OS=Homo sapiens OX=9606 GN=MRE11 PE=1 SV=3	46	41	72	39	708	80.5	5.9	184.92	cell cycle OR cell proliferation;cell organization and biogenesis;DNA metabolism;other metabolic processes;stress response;signal transduction;other biological processes	cytosol;nucleus;other cell component	nucleic acid binding activity;other molecular function	MRE11
13	High	Q9Y2W1	Thyroid hormone receptor-associated protein 3 OS=Homo sapiens OX=9606 GN=THRAP3 PE=1 SV=2	29	33	67	33	955	108.6	10.15	158.13	RNA metabolism OR transcription;other metabolic processes;other biological processes	nucleus	nucleic acid binding activity;other molecular function	THRAP3
14	High	P05787	Keratin, type II cytoskeletal 8 OS=Homo sapiens OX=9606 GN=KRT8 PE=1 SV=7	55	36	69	26	483	53.7	5.59	153.27	cell organization and biogenesis;stress response;developmental processes;signal transduction;other biological processes	plasma membrane;other membranes;cytosol;cytoskeleton;nucleus;other cell component	other molecular function	KRT8
15	High	O00571	ATP-dependent RNA helicase DDX3X OS=Homo sapiens OX=9606 GN=DDX3X PE=1 SV=3	55	36	66	12	662	73.2	7.18	144.2	cell-cell signaling;cell cycle OR cell proliferation;cell organization and biogenesis;protein metabolism;RNA metabolism OR transcription;other metabolic processes;stress response;signal transduction;other biological processes	non-structural extracellular;plasma membrane;other membranes;cytosol;cytoskeleton;nucleus;other cell component	enzyme regulator activity;cytoskeletal activity;translation activity;nucleic acid binding activity;other molecular function	DDX3X
16	High	P12814	Alpha-actinin-1 OS=Homo sapiens OX=9606 GN=ACTN1 PE=1 SV=2	50	35	61	21	892	103	5.41	139.95	cell adhesion;cell organization and biogenesis;other biological processes	non-structural extracellular;plasma membrane;other membranes;cytosol;cytoskeleton;other cell component	signal transduction activity or receptor binding;cytoskeletal activity;nucleic acid binding activity;other molecular function	ACTN1
17	High	Q8WWM7	Ataxin-2-like protein OS=Homo sapiens OX=9606 GN=ATXN2L PE=1 SV=2	34	35	61	35	1075	113.3	8.59	139.64	cell organization and biogenesis;RNA metabolism OR transcription;other metabolic processes	other membranes;cytosol;nucleus;other cell component	nucleic acid binding activity	ATXN2L
18	High	Q6WCQ1	Myosin phosphatase Rho-interacting protein OS=Homo sapiens OX=9606 GN=MPRIP PE=1 SV=3	37	32	52	31	1025	116.5	6.21	137.76		cytosol;cytoskeleton	cytoskeletal activity	MPRIP
19	High	P11940	Polyadenylate-binding protein 1 OS=Homo sapiens OX=9606 GN=PABPC1 PE=1 SV=2	39	23	46	16	636	70.6	9.5	123.25	RNA metabolism OR transcription;other metabolic processes;other biological processes	cytosol;nucleus;other cell component	nucleic acid binding activity	PABPC1
20	High	Q92900	Regulator of nonsense transcripts 1 OS=Homo sapiens OX=9606 GN=UPF1 PE=1 SV=2	34	32	47	32	1129	124.3	6.61	122.92	cell cycle OR cell proliferation;cell organization and biogenesis;DNA metabolism;RNA metabolism OR transcription;other metabolic processes;stress response;transport;other biological processes	cytosol;nucleus;other cell component	nucleic acid binding activity;other molecular function	UPF1
21	High	O14974	Protein phosphatase 1 regulatory subunit 12A OS=Homo sapiens OX=9606 GN=PPP1R12A PE=1 SV=1	30	33	53	33	1030	115.2	5.4	119.87	cell cycle OR cell proliferation;cell organization and biogenesis;protein metabolism;other metabolic processes;signal transduction;other biological processes	plasma membrane;other membranes;cytosol;cytoskeleton;nucleus;other cell component	enzyme regulator activity;other molecular function	PPP1R12A
22	High	O43707	Alpha-actinin-4 OS=Homo sapiens OX=9606 GN=ACTN4 PE=1 SV=2	51	34	50	20	911	104.8	5.44	117.36	cell organization and biogenesis;transport;signal transduction;other biological processes	non-structural extracellular;plasma membrane;other membranes;cytoskeleton;nucleus;other cell component	signal transduction activity or receptor binding;cytoskeletal activity;nucleic acid binding activity;other molecular function	ACTN4
23	High	Q00839	Heterogeneous nuclear ribonucleoprotein U OS=Homo sapiens OX=9606 GN=HNRNPU PE=1 SV=6	29	28	53	28	825	90.5	6	116.82	cell cycle OR cell proliferation;cell organization and biogenesis;RNA metabolism OR transcription;other metabolic processes;transport;developmental processes;other biological processes	cytosol;cytoskeleton;nucleus;other cell component	cytoskeletal activity;nucleic acid binding activity;other molecular function	HNRNPU
24	High	O15523	ATP-dependent RNA helicase DDX3Y OS=Homo sapiens OX=9606 GN=DDX3Y PE=1 SV=2	41	27	52	3	660	73.1	7.55	115.62	other biological processes	cytosol;nucleus;other cell component	nucleic acid binding activity;other molecular function	DDX3Y
25	High	P02545	Prelamin-A/C OS=Homo sapiens OX=9606 GN=LMNA PE=1 SV=1	43	26	45	25	664	74.1	7.02	114.35	cell cycle OR cell proliferation;cell organization and biogenesis;other metabolic processes;stress response;transport;developmental processes;other biological processes	cytosol;cytoskeleton;nucleus;other cell component	cytoskeletal activity;other molecular function	LMNA
26	High	Q7Z406	Myosin-14 OS=Homo sapiens OX=9606 GN=MYH14 PE=1 SV=2	7	16	59	3	1995	227.7	5.6	111.32	cell organization and biogenesis;other biological processes	cytosol;cytoskeleton;other cell component	cytoskeletal activity;other molecular function	MYH14
27	High	Q03001	Dystonin OS=Homo sapiens OX=9606 GN=DST PE=1 SV=4	10	60	67	59	7570	860.1	5.25	108.68	cell adhesion;cell organization and biogenesis;stress response;transport;signal transduction;other biological processes	extracellular matrix;plasma membrane;other membranes;cytosol;cytoskeleton;ER/Golgi;nucleus;other cell component	signal transduction activity or receptor binding;cytoskeletal activity;other molecular function	DST
28	High	Q13283	Ras GTPase-activating protein-binding protein 1 OS=Homo sapiens OX=9606 GN=G3BP1 PE=1 SV=1	41	12	52	12	466	52.1	5.52	108.16	cell organization and biogenesis;stress response;signal transduction;other biological processes	cytosol;nucleus;other cell component	translation activity;nucleic acid binding activity;other molecular function	G3BP1
29	High	P09493	Tropomyosin alpha-1 chain OS=Homo sapiens OX=9606 GN=TPM1 PE=1 SV=2	62	26	44	10	284	32.7	4.74	106	cell organization and biogenesis;stress response;developmental processes;other biological processes	plasma membrane;other membranes;cytosol;cytoskeleton;other cell component	cytoskeletal activity;other molecular function	TPM1
30	High	Q01082	Spectrin beta chain, non-erythrocytic 1 OS=Homo sapiens OX=9606 GN=SPTBN1 PE=1 SV=2	17	32	41	32	2364	274.4	5.57	103.7	cell cycle OR cell proliferation;cell organization and biogenesis;transport;developmental processes;other biological processes	plasma membrane;other membranes;cytosol;cytoskeleton;nucleus;other cell component	cytoskeletal activity;other molecular function	SPTBN1
31	High	Q08211	ATP-dependent RNA helicase A OS=Homo sapiens OX=9606 GN=DHX9 PE=1 SV=4	28	31	48	31	1270	140.9	6.84	103.58	cell organization and biogenesis;DNA metabolism;RNA metabolism OR transcription;other metabolic processes;stress response;transport;other biological processes	cytosol;cytoskeleton;nucleus;other cell component	translation activity;nucleic acid binding activity;other molecular function	DHX9
32	High	P04264	Keratin, type II cytoskeletal 1 OS=Homo sapiens OX=9606 GN=KRT1 PE=1 SV=6	33	27	43	22	644	66	8.12	101.43	cell organization and biogenesis;protein metabolism;other metabolic processes;stress response;other biological processes	non-structural extracellular;plasma membrane;other membranes;cytosol;cytoskeleton;other cell component	bone, tooth or skin structural activity;other molecular function	KRT1
33	High	A5A3E0	POTE ankyrin domain family member F OS=Homo sapiens OX=9606 GN=POTEF PE=1 SV=2	11	9	50	1	1075	121.4	6.2	100.51	cell organization and biogenesis;developmental processes;other biological processes	other membranes;cytoskeleton;other cell component	cytoskeletal activity;other molecular function	POTEF
34	High	Q562R1	Beta-actin-like protein 2 OS=Homo sapiens OX=9606 GN=ACTBL2 PE=1 SV=2	27	12	69	2	376	42	5.59	96.76	cell organization and biogenesis;developmental processes;other biological processes	other membranes;cytoskeleton;other cell component	cytoskeletal activity;other molecular function	ACTBL2
35	High	P07437	Tubulin beta chain OS=Homo sapiens OX=9606 GN=TUBB PE=1 SV=2	57	20	41	4	444	49.6	4.89	94.96	cell cycle OR cell proliferation;cell organization and biogenesis;stress response;transport;other biological processes	non-structural extracellular;other membranes;cytosol;cytoskeleton;nucleus;other cytoplasmic organelle;other cell component	signal transduction activity or receptor binding;cytoskeletal activity;other molecular function	TUBB
36	High	Q9Y3I0	RNA-splicing ligase RtcB homolog OS=Homo sapiens OX=9606 GN=RTCB PE=1 SV=1	57	24	42	24	505	55.2	7.23	93.31	RNA metabolism OR transcription;other metabolic processes;developmental processes;other biological processes	other membranes;cytosol;ER/Golgi;nucleus;other cell component	cytoskeletal activity;other molecular function	RTCB
37	High	Q9P0K7	Ankycorbin OS=Homo sapiens OX=9606 GN=RAI14 PE=1 SV=2	35	34	48	34	980	110	6.21	92.54	other biological processes	cytosol;cytoskeleton;nucleus;other cell component	cytoskeletal activity	RAI14
38	High	Q13813	Spectrin alpha chain, non-erythrocytic 1 OS=Homo sapiens OX=9606 GN=SPTAN1 PE=1 SV=3	15	30	35	30	2472	284.4	5.35	91.53	cell organization and biogenesis	non-structural extracellular;plasma membrane;other membranes;cytosol;cytoskeleton;other cell component	cytoskeletal activity;other molecular function	SPTAN1
39	High	P68371	Tubulin beta-4B chain OS=Homo sapiens OX=9606 GN=TUBB4B PE=1 SV=1	57	20	40	1	445	49.8	4.89	90.9	cell cycle OR cell proliferation;cell organization and biogenesis;stress response	non-structural extracellular;cytosol;cytoskeleton;other cytoplasmic organelle;other cell component	signal transduction activity or receptor binding;cytoskeletal activity;nucleic acid binding activity;other molecular function	TUBB4B
40	High	P13645	Keratin, type I cytoskeletal 10 OS=Homo sapiens OX=9606 GN=KRT10 PE=1 SV=6	40	18	33	15	584	58.8	5.21	81.92	cell organization and biogenesis;protein metabolism;other metabolic processes;other biological processes	plasma membrane;cytosol;cytoskeleton;other cell component	bone, tooth or skin structural activity;other molecular function	KRT10
41	High	P35908	Keratin, type II cytoskeletal 2 epidermal OS=Homo sapiens OX=9606 GN=KRT2 PE=1 SV=2	50	25	32	17	639	65.4	8	81.38	cell cycle OR cell proliferation;cell organization and biogenesis;protein metabolism;other metabolic processes;other biological processes	plasma membrane;cytosol;cytoskeleton;other cell component	bone, tooth or skin structural activity;cytoskeletal activity	KRT2
42	High	Q13310	Polyadenylate-binding protein 4 OS=Homo sapiens OX=9606 GN=PABPC4 PE=1 SV=1	34	17	28	10	644	70.7	9.26	81	protein metabolism;RNA metabolism OR transcription;other metabolic processes;stress response;other biological processes	cytosol;nucleus;other cell component	nucleic acid binding activity	PABPC4
43	High	Q07157	Tight junction protein ZO-1 OS=Homo sapiens OX=9606 GN=TJP1 PE=1 SV=3	21	26	31	26	1748	195.3	6.7	79.5	cell adhesion;cell organization and biogenesis;other biological processes	plasma membrane;other membranes;cytosol;cytoskeleton;other cell component	other molecular function	TJP1
44	High	Q13885	Tubulin beta-2A chain OS=Homo sapiens OX=9606 GN=TUBB2A PE=1 SV=1	45	17	36	2	445	49.9	4.89	78.72	cell cycle OR cell proliferation;cell organization and biogenesis;developmental processes	cytoskeleton;other cell component	cytoskeletal activity;other molecular function	TUBB2A
45	High	P11142	Heat shock cognate 71 kDa protein OS=Homo sapiens OX=9606 GN=HSPA8 PE=1 SV=1	33	22	35	16	646	70.9	5.52	77.6	cell organization and biogenesis;protein metabolism;RNA metabolism OR transcription;other metabolic processes;stress response;transport;other biological processes	non-structural extracellular;plasma membrane;other membranes;cytosol;nucleus;other cytoplasmic organelle;other cell component	signal transduction activity or receptor binding;other molecular function	HSPA8
46	High	Q9NYF8	Bcl-2-associated transcription factor 1 OS=Homo sapiens OX=9606 GN=BCLAF1 PE=1 SV=2	21	18	33	18	920	106.1	9.98	77.29	stress response;other biological processes	nucleus;other cell component	nucleic acid binding activity;other molecular function	BCLAF1
47	High	P22626	Heterogeneous nuclear ribonucleoproteins A2/B1 OS=Homo sapiens OX=9606 GN=HNRNPA2B1 PE=1 SV=2	41	16	31	12	353	37.4	8.95	76.57	cell organization and biogenesis;RNA metabolism OR transcription;other metabolic processes;transport;other biological processes	non-structural extracellular;nucleus;other cell component	nucleic acid binding activity;other molecular function	HNRNPA2B1
48	High	Q71U36	Tubulin alpha-1A chain OS=Homo sapiens OX=9606 GN=TUBA1A PE=1 SV=1	42	14	34	6	451	50.1	5.06	76.23	cell cycle OR cell proliferation;cell organization and biogenesis;other metabolic processes;transport;developmental processes;signal transduction;other biological processes	plasma membrane;other membranes;cytosol;cytoskeleton;other cytoplasmic organelle;other cell component	cytoskeletal activity;other molecular function	TUBA1A
49	High	P31943	Heterogeneous nuclear ribonucleoprotein H OS=Homo sapiens OX=9606 GN=HNRNPH1 PE=1 SV=4	43	13	29	7	449	49.2	6.3	75.55	RNA metabolism OR transcription;other metabolic processes;other biological processes	cytosol;nucleus;other cell component	nucleic acid binding activity;other molecular function	HNRNPH1
50	High	Q8NCA5	Protein FAM98A OS=Homo sapiens OX=9606 GN=FAM98A PE=1 SV=2	24	10	25	7	518	55.2	8.95	73.06	protein metabolism;RNA metabolism OR transcription;other metabolic processes;other biological processes	nucleus;other cell component	other molecular function	FAM98A
51	High	P23246	Splicing factor, proline- and glutamine-rich OS=Homo sapiens OX=9606 GN=SFPQ PE=1 SV=2	32	18	34	18	707	76.1	9.44	73.03	cell organization and biogenesis;DNA metabolism;RNA metabolism OR transcription;other metabolic processes;stress response;other biological processes	cytosol;nucleus;other cell component	nucleic acid binding activity;other molecular function	SFPQ
52	High	P0CG38	POTE ankyrin domain family member I OS=Homo sapiens OX=9606 GN=POTEI PE=3 SV=1	9	8	35	1	1075	121.2	6.21	71.91	cell organization and biogenesis;developmental processes;other biological processes	other membranes;cytoskeleton;other cell component	cytoskeletal activity;other molecular function	POTEI
53	High	P04350	Tubulin beta-4A chain OS=Homo sapiens OX=9606 GN=TUBB4A PE=1 SV=2	46	16	31	1	444	49.6	4.88	69.93	cell cycle OR cell proliferation;cell organization and biogenesis;other biological processes	cytosol;cytoskeleton;other cell component	cytoskeletal activity;other molecular function	TUBB4A
54	High	Q16643	Drebrin OS=Homo sapiens OX=9606 GN=DBN1 PE=1 SV=4	26	14	25	14	649	71.4	4.45	69.55	cell cycle OR cell proliferation;cell organization and biogenesis;developmental processes;other biological processes	plasma membrane;other membranes;cytosol;cytoskeleton;other cell component	cytoskeletal activity;other molecular function	DBN1
55	High	Q96PK6	RNA-binding protein 14 OS=Homo sapiens OX=9606 GN=RBM14 PE=1 SV=2	26	16	30	16	669	69.4	9.67	68.32	cell organization and biogenesis;RNA metabolism OR transcription;other metabolic processes;stress response;signal transduction;other biological processes	nucleus;other cell component	other molecular function	RBM14
56	High	Q14444	Caprin-1 OS=Homo sapiens OX=9606 GN=CAPRIN1 PE=1 SV=2	22	16	35	16	709	78.3	5.25	67.5	cell organization and biogenesis;other biological processes	cytosol;other cell component	nucleic acid binding activity;other molecular function	CAPRIN1
57	High	Q12905	Interleukin enhancer-binding factor 2 OS=Homo sapiens OX=9606 GN=ILF2 PE=1 SV=2	46	12	25	12	390	43	5.26	65.95	other biological processes	cytosol;nucleus;other cell component	nucleic acid binding activity	ILF2
58	High	P08727	Keratin, type I cytoskeletal 19 OS=Homo sapiens OX=9606 GN=KRT19 PE=1 SV=4	53	20	38	15	400	44.1	5.14	65.65	cell organization and biogenesis;developmental processes;signal transduction;other biological processes	plasma membrane;other membranes;cytosol;cytoskeleton;other cell component	cytoskeletal activity;other molecular function	KRT19
59	High	Q14315	Filamin-C OS=Homo sapiens OX=9606 GN=FLNC PE=1 SV=3	11	25	32	16	2725	290.8	5.97	65.55	cell organization and biogenesis	plasma membrane;other membranes;cytosol;cytoskeleton;other cell component	cytoskeletal activity;other molecular function	FLNC
60	High	P61978	Heterogeneous nuclear ribonucleoprotein K OS=Homo sapiens OX=9606 GN=HNRNPK PE=1 SV=1	44	17	35	17	463	50.9	5.54	65.5	RNA metabolism OR transcription;other metabolic processes;signal transduction;other biological processes	cytoskeleton;nucleus;other cell component	nucleic acid binding activity;other molecular function	HNRNPK
61	High	P17661	Desmin OS=Homo sapiens OX=9606 GN=DES PE=1 SV=3	10	8	31	2	470	53.5	5.27	62.4	cell organization and biogenesis;other biological processes	plasma membrane;other membranes;cytosol;cytoskeleton;nucleus;other cell component	cytoskeletal activity;other molecular function	DES
62	High	P09651	Heterogeneous nuclear ribonucleoprotein A1 OS=Homo sapiens OX=9606 GN=HNRNPA1 PE=1 SV=5	41	14	26	10	372	38.7	9.13	62.04	cell organization and biogenesis;protein metabolism;RNA metabolism OR transcription;other metabolic processes;stress response;transport;other biological processes	cytosol;nucleus;other cell component	nucleic acid binding activity;other molecular function	HNRNPA1
63	High	Q92841	Probable ATP-dependent RNA helicase DDX17 OS=Homo sapiens OX=9606 GN=DDX17 PE=1 SV=2	33	21	34	14	729	80.2	8.27	61.88	RNA metabolism OR transcription;other metabolic processes;stress response;signal transduction;other biological processes	cytosol;nucleus;other cell component	nucleic acid binding activity;other molecular function	DDX17
64	High	Q05682	Caldesmon OS=Homo sapiens OX=9606 GN=CALD1 PE=1 SV=3	22	18	28	18	793	93.2	5.66	61.67	cell organization and biogenesis;developmental processes;other biological processes	plasma membrane;other membranes;cytosol;cytoskeleton	cytoskeletal activity;other molecular function	CALD1
65	High	P05783	Keratin, type I cytoskeletal 18 OS=Homo sapiens OX=9606 GN=KRT18 PE=1 SV=2	41	17	32	15	430	48	5.45	61.45	cell cycle OR cell proliferation;cell organization and biogenesis;transport;signal transduction;other biological processes	cytosol;cytoskeleton;nucleus;other cell component	other molecular function	KRT18
66	High	P46940	Ras GTPase-activating-like protein IQGAP1 OS=Homo sapiens OX=9606 GN=IQGAP1 PE=1 SV=1	21	26	31	26	1657	189.1	6.48	60.46	cell cycle OR cell proliferation;cell organization and biogenesis;developmental processes;signal transduction;other biological processes	plasma membrane;other membranes;cytosol;cytoskeleton;nucleus;other cell component	enzyme regulator activity;cytoskeletal activity;other molecular function	IQGAP1
67	High	Q9UN86	Ras GTPase-activating protein-binding protein 2 OS=Homo sapiens OX=9606 GN=G3BP2 PE=1 SV=2	41	16	41	16	482	54.1	5.55	60.01	cell organization and biogenesis;stress response;transport;signal transduction;other biological processes	cytosol;other cell component	nucleic acid binding activity;other molecular function	G3BP2
68	High	P68366	Tubulin alpha-4A chain OS=Homo sapiens OX=9606 GN=TUBA4A PE=1 SV=1	33	11	25	3	448	49.9	5.06	59.48	cell cycle OR cell proliferation;cell organization and biogenesis	non-structural extracellular;cytosol;cytoskeleton;other cell component	cytoskeletal activity;other molecular function	TUBA4A
69	High	P17844	Probable ATP-dependent RNA helicase DDX5 OS=Homo sapiens OX=9606 GN=DDX5 PE=1 SV=1	33	23	34	16	614	69.1	8.92	58.46	RNA metabolism OR transcription;other metabolic processes;signal transduction;other biological processes	cytosol;nucleus;other cell component	nucleic acid binding activity;other molecular function	DDX5
70	High	P26599	Polypyrimidine tract-binding protein 1 OS=Homo sapiens OX=9606 GN=PTBP1 PE=1 SV=2	27	12	21	12	557	59.6	9.16	58.15	RNA metabolism OR transcription;other metabolic processes;developmental processes;other biological processes	nucleus	nucleic acid binding activity	PTBP1
71	High	Q86V48	Leucine zipper protein 1 OS=Homo sapiens OX=9606 GN=LUZP1 PE=1 SV=2	24	21	29	21	1076	120.2	8.5	57.45	developmental processes	cytoskeleton;nucleus;other cell component		LUZP1
72	High	P51114	RNA-binding protein FXR1 OS=Homo sapiens OX=9606 GN=FXR1 PE=1 SV=3	33	18	26	15	621	69.7	6.15	57.39	cell organization and biogenesis;developmental processes;other biological processes	cytosol;cytoskeleton;nucleus;other cell component	nucleic acid binding activity;other molecular function	FXR1
73	High	Q13509	Tubulin beta-3 chain OS=Homo sapiens OX=9606 GN=TUBB3 PE=1 SV=2	30	14	27	3	450	50.4	4.93	56.57	cell cycle OR cell proliferation;cell organization and biogenesis;developmental processes;signal transduction	cytoskeleton;other cell component	signal transduction activity or receptor binding;cytoskeletal activity;other molecular function	TUBB3
74	High	P07355	Annexin A2 OS=Homo sapiens OX=9606 GN=ANXA2 PE=1 SV=2	59	17	25	17	339	38.6	7.75	55.99	cell organization and biogenesis;RNA metabolism OR transcription;other metabolic processes;transport;developmental processes;other biological processes	non-structural extracellular;extracellular matrix;plasma membrane;other membranes;cytosol;nucleus;other cytoplasmic organelle;other cell component	transporter activity;enzyme regulator activity;cytoskeletal activity;other molecular function	ANXA2
75	High	P43243	Matrin-3 OS=Homo sapiens OX=9606 GN=MATR3 PE=1 SV=2	26	19	29	19	847	94.6	6.25	55.86	stress response;developmental processes;other biological processes	other membranes;nucleus	nucleic acid binding activity;other molecular function	MATR3
76	High	O43795	Unconventional myosin-Ib OS=Homo sapiens OX=9606 GN=MYO1B PE=1 SV=3	20	18	27	18	1136	131.9	9.38	54.86	cell organization and biogenesis;transport;other biological processes	plasma membrane;other membranes;cytoskeleton;other cytoplasmic organelle;other cell component	cytoskeletal activity;other molecular function	MYO1B
77	High	Q15233	Non-POU domain-containing octamer-binding protein OS=Homo sapiens OX=9606 GN=NONO PE=1 SV=4	32	15	21	15	471	54.2	8.95	54.25	DNA metabolism;RNA metabolism OR transcription;other metabolic processes;stress response;other biological processes	nucleus;other cell component	nucleic acid binding activity;other molecular function	NONO
78	High	P35527	Keratin, type I cytoskeletal 9 OS=Homo sapiens OX=9606 GN=KRT9 PE=1 SV=3	35	15	20	15	623	62	5.24	54.19	cell organization and biogenesis;other biological processes	cytosol;cytoskeleton	cytoskeletal activity	KRT9
79	High	Q04637	Eukaryotic translation initiation factor 4 gamma 1 OS=Homo sapiens OX=9606 GN=EIF4G1 PE=1 SV=4	19	26	33	26	1599	175.4	5.33	53.69	protein metabolism;other metabolic processes;stress response;developmental processes;other biological processes	cytosol;translational apparatus;nucleus;other cell component	nucleic acid binding activity;other molecular function	EIF4G1
80	High	P35637	RNA-binding protein FUS OS=Homo sapiens OX=9606 GN=FUS PE=1 SV=1	14	8	22	6	526	53.4	9.36	53.65	cell organization and biogenesis;protein metabolism;RNA metabolism OR transcription;other metabolic processes;other biological processes	nucleus;other cell component	nucleic acid binding activity;other molecular function	FUS
81	High	Q14157	Ubiquitin-associated protein 2-like OS=Homo sapiens OX=9606 GN=UBAP2L PE=1 SV=2	16	11	19	11	1087	114.5	7.11	53.06	cell organization and biogenesis;other biological processes	nucleus;other cell component		UBAP2L
82	High	Q7Z417	FMR1-interacting protein NUFIP2 OS=Homo sapiens OX=9606 GN=NUFIP2 PE=1 SV=1	35	18	25	18	695	76.1	8.7	52.32		cytosol;nucleus;other cell component	nucleic acid binding activity	NUFIP2
83	High	Q14694	Ubiquitin carboxyl-terminal hydrolase 10 OS=Homo sapiens OX=9606 GN=USP10 PE=1 SV=2	27	17	22	17	798	87.1	5.31	52.14	cell organization and biogenesis;protein metabolism;DNA metabolism;other metabolic processes;stress response;signal transduction;other biological processes	cytosol;cytoskeleton;translational apparatus;nucleus;other cytoplasmic organelle;other cell component	other molecular function	USP10
84	High	Q9HCE1	Helicase MOV-10 OS=Homo sapiens OX=9606 GN=MOV10 PE=1 SV=2	23	20	26	20	1003	113.6	8.82	51.77	stress response;other biological processes	cytosol;nucleus;other cell component	nucleic acid binding activity;other molecular function	MOV10
85	High	Q9UHB6	LIM domain and actin-binding protein 1 OS=Homo sapiens OX=9606 GN=LIMA1 PE=1 SV=1	23	13	19	13	759	85.2	6.84	50.01	cell organization and biogenesis;other metabolic processes;transport;other biological processes	plasma membrane;other membranes;cytosol;cytoskeleton;other cell component	cytoskeletal activity;other molecular function	LIMA1
86	High	P19013	Keratin, type II cytoskeletal 4 OS=Homo sapiens OX=9606 GN=KRT4 PE=1 SV=5	22	11	22	6	520	56.1	6.61	49.91	cell organization and biogenesis;other biological processes	cytosol;cytoskeleton;other cell component	bone, tooth or skin structural activity	KRT4
87	High	Q9ULV4	Coronin-1C OS=Homo sapiens OX=9606 GN=CORO1C PE=1 SV=1	29	13	21	13	474	53.2	7.08	49.32	cell organization and biogenesis;transport;developmental processes;signal transduction;other biological processes	plasma membrane;other membranes;cytoskeleton;other cytoplasmic organelle;other cell component	cytoskeletal activity;other molecular function	CORO1C
88	High	P52272	Heterogeneous nuclear ribonucleoprotein M OS=Homo sapiens OX=9606 GN=HNRNPM PE=1 SV=3	27	19	24	19	730	77.5	8.7	48.46	RNA metabolism OR transcription;other metabolic processes	nucleus;other cell component	nucleic acid binding activity;other molecular function	HNRNPM
89	High	O15027	Protein transport protein Sec16A OS=Homo sapiens OX=9606 GN=SEC16A PE=1 SV=4	11	18	24	18	2357	251.7	5.8	48.1	cell organization and biogenesis;other metabolic processes;stress response;transport;other biological processes	other membranes;cytosol;ER/Golgi;other cell component		SEC16A
90	High	O60506	Heterogeneous nuclear ribonucleoprotein Q OS=Homo sapiens OX=9606 GN=SYNCRIP PE=1 SV=2	30	14	19	11	623	69.6	8.59	47.81	RNA metabolism OR transcription;other metabolic processes;stress response;other biological processes	cytosol;ER/Golgi;nucleus;other cell component	nucleic acid binding activity	SYNCRIP
91	High	P07951	Tropomyosin beta chain OS=Homo sapiens OX=9606 GN=TPM2 PE=1 SV=1	26	13	20	1	284	32.8	4.7	47.23	cell organization and biogenesis;other biological processes	cytosol;cytoskeleton	cytoskeletal activity;other molecular function	TPM2
92	High	Q12906	Interleukin enhancer-binding factor 3 OS=Homo sapiens OX=9606 GN=ILF3 PE=1 SV=3	21	18	24	18	894	95.3	8.76	45.83	protein metabolism;other metabolic processes;stress response;other biological processes	mitochondrion;nucleus;other cell component	nucleic acid binding activity;other molecular function	ILF3
93	High	P0CG39	POTE ankyrin domain family member J OS=Homo sapiens OX=9606 GN=POTEJ PE=3 SV=1	8	7	24	1	1038	117.3	5.97	45.3	cell organization and biogenesis;developmental processes;other biological processes	other membranes;cytoskeleton;other cell component	cytoskeletal activity;other molecular function	POTEJ
94	High	P31942	Heterogeneous nuclear ribonucleoprotein H3 OS=Homo sapiens OX=9606 GN=HNRNPH3 PE=1 SV=2	36	9	17	8	346	36.9	6.87	43.74	RNA metabolism OR transcription;other metabolic processes;other biological processes	nucleus;other cell component		HNRNPH3
95	High	Q9BUJ2	Heterogeneous nuclear ribonucleoprotein U-like protein 1 OS=Homo sapiens OX=9606 GN=HNRNPUL1 PE=1 SV=2	20	15	23	15	856	95.7	6.92	41.58	RNA metabolism OR transcription;other metabolic processes;other biological processes	nucleus;other cell component	other molecular function	HNRNPUL1
96	High	O00425	Insulin-like growth factor 2 mRNA-binding protein 3 OS=Homo sapiens OX=9606 GN=IGF2BP3 PE=1 SV=2	28	13	16	11	579	63.7	8.87	40.18	protein metabolism;other metabolic processes;transport;developmental processes;other biological processes	cytosol;nucleus;other cell component	nucleic acid binding activity;other molecular function	IGF2BP3
97	High	P11021	Endoplasmic reticulum chaperone BiP OS=Homo sapiens OX=9606 GN=HSPA5 PE=1 SV=2	29	15	20	13	654	72.3	5.16	39.73	protein metabolism;other metabolic processes;stress response;transport;developmental processes;signal transduction;other biological processes	plasma membrane;other membranes;cytosol;mitochondrion;ER/Golgi;nucleus;other cell component	translation activity;other molecular function	HSPA5
98	High	O43390	Heterogeneous nuclear ribonucleoprotein R OS=Homo sapiens OX=9606 GN=HNRNPR PE=1 SV=1	25	13	17	10	633	70.9	8.13	39.43	RNA metabolism OR transcription;other metabolic processes	ER/Golgi;nucleus;other cell component	nucleic acid binding activity	HNRNPR
99	High	Q1KMD3	Heterogeneous nuclear ribonucleoprotein U-like protein 2 OS=Homo sapiens OX=9606 GN=HNRNPUL2 PE=1 SV=1	23	13	18	13	747	85.1	4.91	38.9		nucleus;other cell component		HNRNPUL2
100	High	Q9Y6M1	Insulin-like growth factor 2 mRNA-binding protein 2 OS=Homo sapiens OX=9606 GN=IGF2BP2 PE=1 SV=2	18	9	15	7	599	66.1	8.46	38.38	other metabolic processes;transport;developmental processes;other biological processes	cytosol;cytoskeleton;nucleus;other cell component	nucleic acid binding activity;other molecular function	IGF2BP2
101	High	P36578	Large ribosomal subunit protein uL4 OS=Homo sapiens OX=9606 GN=RPL4 PE=1 SV=5	27	13	17	13	427	47.7	11.06	38.22	protein metabolism;other metabolic processes	cytosol;ER/Golgi;translational apparatus;nucleus;other cell component	other molecular function	RPL4
102	High	P67809	Y-box-binding protein 1 OS=Homo sapiens OX=9606 GN=YBX1 PE=1 SV=3	44	8	11	4	324	35.9	9.88	38.15	RNA metabolism OR transcription;other metabolic processes;transport;developmental processes;other biological processes	non-structural extracellular;plasma membrane;other membranes;cytosol;ER/Golgi;nucleus;other cell component	nucleic acid binding activity;other molecular function	YBX1
103	High	Q3ZCM7	Tubulin beta-8 chain OS=Homo sapiens OX=9606 GN=TUBB8 PE=1 SV=2	19	8	19	1	444	49.7	4.89	38.15	cell cycle OR cell proliferation;cell organization and biogenesis;other biological processes	cytoskeleton;other cell component	cytoskeletal activity;other molecular function	TUBB8
104	High	P06753	Tropomyosin alpha-3 chain OS=Homo sapiens OX=9606 GN=TPM3 PE=1 SV=2	37	14	20	1	285	32.9	4.72	37.52	cell organization and biogenesis;other biological processes	cytosol;cytoskeleton	cytoskeletal activity	TPM3
105	High	P68104	Elongation factor 1-alpha 1 OS=Homo sapiens OX=9606 GN=EEF1A1 PE=1 SV=1	24	10	16	10	462	50.1	9.01	36.52	protein metabolism;other metabolic processes;other biological processes	non-structural extracellular;plasma membrane;other membranes;cytosol;cytoskeleton;translational apparatus;nucleus;other cytoplasmic organelle;other cell component	nucleic acid binding activity;other molecular function	EEF1A1
106	High	Q13045	Protein flightless-1 homolog OS=Homo sapiens OX=9606 GN=FLII PE=1 SV=2	18	17	21	17	1269	144.7	6.05	36.09	cell organization and biogenesis;other biological processes	cytosol;cytoskeleton;nucleus;other cell component	cytoskeletal activity;other molecular function	FLII
107	High	P62701	Small ribosomal subunit protein eS4, X isoform OS=Homo sapiens OX=9606 GN=RPS4X PE=1 SV=2	50	12	16	12	263	29.6	10.15	35.92	protein metabolism;other metabolic processes;other biological processes	cytosol;translational apparatus;nucleus;other cell component	nucleic acid binding activity;other molecular function	RPS4X
108	High	P51991	Heterogeneous nuclear ribonucleoprotein A3 OS=Homo sapiens OX=9606 GN=HNRNPA3 PE=1 SV=2	23	8	15	6	378	39.6	9.01	35.76	RNA metabolism OR transcription;other metabolic processes	nucleus;other cell component	nucleic acid binding activity	HNRNPA3
109	High	P55795	Heterogeneous nuclear ribonucleoprotein H2 OS=Homo sapiens OX=9606 GN=HNRNPH2 PE=1 SV=1	24	8	15	3	449	49.2	6.3	35.5	other biological processes	cytosol;nucleus;other cell component		HNRNPH2
110	High	Q01844	RNA-binding protein EWS OS=Homo sapiens OX=9606 GN=EWSR1 PE=1 SV=1	13	6	13	6	656	68.4	9.33	33.68		plasma membrane;other membranes;nucleus;other cell component	other molecular function	EWSR1
111	High	P02538	Keratin, type II cytoskeletal 6A OS=Homo sapiens OX=9606 GN=KRT6A PE=1 SV=3	19	13	20	3	564	60	8	32.21	cell organization and biogenesis;stress response;other biological processes	cytosol;cytoskeleton	bone, tooth or skin structural activity;cytoskeletal activity	KRT6A
112	High	O95425	Supervillin OS=Homo sapiens OX=9606 GN=SVIL PE=1 SV=2	7	12	14	12	2214	247.6	6.98	31.55	cell organization and biogenesis;other biological processes	plasma membrane;other membranes;cytosol;cytoskeleton;nucleus;other cell component	cytoskeletal activity;other molecular function	SVIL
113	High	Q52LJ0	Protein FAM98B OS=Homo sapiens OX=9606 GN=FAM98B PE=1 SV=2	12	5	10	2	433	45.5	8.69	31.18	protein metabolism;RNA metabolism OR transcription;other metabolic processes;other biological processes	nucleus;other cell component	other molecular function	FAM98B
114	High	Q13151	Heterogeneous nuclear ribonucleoprotein A0 OS=Homo sapiens OX=9606 GN=HNRNPA0 PE=1 SV=1	30	7	14	5	305	30.8	9.29	31.1	RNA metabolism OR transcription;other metabolic processes;stress response;other biological processes	nucleus;other cell component	nucleic acid binding activity;other molecular function	HNRNPA0
115	High	Q07666	KH domain-containing, RNA-binding, signal transduction-associated protein 1 OS=Homo sapiens OX=9606 GN=KHDRBS1 PE=1 SV=1	16	9	15	9	443	48.2	8.66	30.36	cell cycle OR cell proliferation;RNA metabolism OR transcription;other metabolic processes;signal transduction;other biological processes	plasma membrane;other membranes;cytosol;nucleus;other cell component	nucleic acid binding activity;other molecular function	KHDRBS1
116	High	P42166	Lamina-associated polypeptide 2, isoform alpha OS=Homo sapiens OX=9606 GN=TMPO PE=1 SV=2	20	10	13	10	694	75.4	7.66	30.25		nucleus;other cell component	nucleic acid binding activity;other molecular function	TMPO
117	High	P13646	Keratin, type I cytoskeletal 13 OS=Homo sapiens OX=9606 GN=KRT13 PE=1 SV=4	22	11	17	8	458	49.6	4.96	30.2	cell organization and biogenesis;stress response;other biological processes	cytosol;cytoskeleton	other molecular function	KRT13
118	High	Q7RTP6	[F-actin]-monooxygenase MICAL3 OS=Homo sapiens OX=9606 GN=MICAL3 PE=1 SV=2	12	17	19	14	2002	224.2	5.55	30.15	cell cycle OR cell proliferation;cell organization and biogenesis;transport;other biological processes	plasma membrane;other membranes;cytosol;cytoskeleton;nucleus;other cell component	cytoskeletal activity;other molecular function	MICAL3
119	High	Q9NZB2	Constitutive coactivator of PPAR-gamma-like protein 1 OS=Homo sapiens OX=9606 GN=FAM120A PE=1 SV=2	10	9	12	9	1118	121.8	8.88	29.57		plasma membrane;other membranes;cytosol;nucleus		FAM120A
120	High	Q9Y224	RNA transcription, translation and transport factor protein OS=Homo sapiens OX=9606 GN=RTRAF PE=1 SV=1	58	12	15	12	244	28.1	6.65	28.6	RNA metabolism OR transcription;other metabolic processes;transport;other biological processes	cytosol;cytoskeleton;nucleus;other cell component	nucleic acid binding activity;other molecular function	RTRAF
121	High	P13647	Keratin, type II cytoskeletal 5 OS=Homo sapiens OX=9606 GN=KRT5 PE=1 SV=3	13	10	17	2	590	62.3	7.74	27.39	cell organization and biogenesis;other biological processes	cytosol;cytoskeleton;other cell component	bone, tooth or skin structural activity;cytoskeletal activity;other molecular function	KRT5
122	High	P26196	Probable ATP-dependent RNA helicase DDX6 OS=Homo sapiens OX=9606 GN=DDX6 PE=1 SV=2	27	9	13	9	483	54.4	8.66	27.06	cell organization and biogenesis;developmental processes;other biological processes	cytosol;nucleus;other cell component	nucleic acid binding activity;other molecular function	DDX6
123	High	Q6NYC8	Phostensin OS=Homo sapiens OX=9606 GN=PPP1R18 PE=1 SV=1	24	9	10	9	613	67.9	5.4	26.93		cytoskeleton;other cell component	cytoskeletal activity;other molecular function	PPP1R18
124	High	Q02878	Large ribosomal subunit protein eL6 OS=Homo sapiens OX=9606 GN=RPL6 PE=1 SV=3	29	8	13	8	288	32.7	10.58	26.85	cell organization and biogenesis;protein metabolism;other metabolic processes;other biological processes	cytosol;ER/Golgi;translational apparatus;nucleus;other cell component	nucleic acid binding activity;other molecular function	RPL6
125	High	P19338	Nucleolin OS=Homo sapiens OX=9606 GN=NCL PE=1 SV=3	22	13	17	13	710	76.6	4.7	26.76	developmental processes;other biological processes	plasma membrane;nucleus;other cell component	nucleic acid binding activity;other molecular function	NCL
126	High	P53814	Smoothelin OS=Homo sapiens OX=9606 GN=SMTN PE=1 SV=7	14	10	12	10	917	99	9.07	26.55	cell organization and biogenesis;other biological processes	cytoskeleton;other cell component	cytoskeletal activity;other molecular function	SMTN
127	High	P38159	RNA-binding motif protein, X chromosome OS=Homo sapiens OX=9606 GN=RBMX PE=1 SV=3	30	11	15	11	391	42.3	10.05	26.39	cell organization and biogenesis;protein metabolism;RNA metabolism OR transcription;other metabolic processes;other biological processes	non-structural extracellular;nucleus;other cell component	nucleic acid binding activity;other molecular function	RBMX
128	High	P63010	AP-2 complex subunit beta OS=Homo sapiens OX=9606 GN=AP2B1 PE=1 SV=1	12	8	13	8	937	104.5	5.38	26.17	transport;developmental processes	plasma membrane;other membranes;cytosol;other cytoplasmic organelle;other cell component	other molecular function	AP2B1
129	High	Q9H0D6	5'-3' exoribonuclease 2 OS=Homo sapiens OX=9606 GN=XRN2 PE=1 SV=1	12	8	11	8	950	108.5	7.47	25.98	RNA metabolism OR transcription;other metabolic processes;developmental processes;other biological processes	nucleus;other cell component	nucleic acid binding activity;other molecular function	XRN2
130	High	P16989	Y-box-binding protein 3 OS=Homo sapiens OX=9606 GN=YBX3 PE=1 SV=4	16	5	8	1	372	40.1	9.77	25.69	stress response;developmental processes;other biological processes	cytosol;nucleus;other cell component	translation activity;nucleic acid binding activity;other molecular function	YBX3
131	High	P02533	Keratin, type I cytoskeletal 14 OS=Homo sapiens OX=9606 GN=KRT14 PE=1 SV=4	12	6	13	1	472	51.5	5.16	25.17	cell organization and biogenesis;other biological processes	plasma membrane;cytosol;cytoskeleton;nucleus;other cell component	cytoskeletal activity;other molecular function	KRT14
132	High	Q15424	Scaffold attachment factor B1 OS=Homo sapiens OX=9606 GN=SAFB PE=1 SV=4	11	9	10	4	915	102.6	5.47	24.58	cell organization and biogenesis;signal transduction;other biological processes	nucleus;other cell component	nucleic acid binding activity;other molecular function	SAFB
133	High	P23588	Eukaryotic translation initiation factor 4B OS=Homo sapiens OX=9606 GN=EIF4B PE=1 SV=2	22	9	12	9	611	69.1	5.73	23.74	protein metabolism;other metabolic processes;other biological processes	cytosol;translational apparatus	nucleic acid binding activity	EIF4B
134	High	P62424	Large ribosomal subunit protein eL8 OS=Homo sapiens OX=9606 GN=RPL7A PE=1 SV=2	27	8	8	8	266	30	10.61	23.44	protein metabolism;RNA metabolism OR transcription;other metabolic processes	other membranes;cytosol;translational apparatus;nucleus;other cell component	other molecular function	RPL7A
135	High	P27816	Microtubule-associated protein 4 OS=Homo sapiens OX=9606 GN=MAP4 PE=1 SV=3	9	8	10	8	1152	120.9	5.43	22.52	cell cycle OR cell proliferation;cell organization and biogenesis;developmental processes;other biological processes	plasma membrane;other membranes;cytosol;cytoskeleton;other cell component	cytoskeletal activity;other molecular function	MAP4
136	High	Q9Y4K1	Beta/gamma crystallin domain-containing protein 1 OS=Homo sapiens OX=9606 GN=CRYBG1 PE=1 SV=3	9	12	12	12	1723	188.6	5.86	21.99			other molecular function	CRYBG1
137	High	P39023	Large ribosomal subunit protein uL3 OS=Homo sapiens OX=9606 GN=RPL3 PE=1 SV=2	24	9	14	9	403	46.1	10.18	21.89	protein metabolism;other metabolic processes;other biological processes	cytosol;translational apparatus;nucleus;other cell component	other molecular function	RPL3
138	High	P52597	Heterogeneous nuclear ribonucleoprotein F OS=Homo sapiens OX=9606 GN=HNRNPF PE=1 SV=3	21	7	13	5	415	45.6	5.58	21.46	RNA metabolism OR transcription;other metabolic processes;other biological processes	plasma membrane;other membranes;cytosol;nucleus;other cell component	nucleic acid binding activity	HNRNPF
139	High	Q9BXP5	Serrate RNA effector molecule homolog OS=Homo sapiens OX=9606 GN=SRRT PE=1 SV=1	13	12	13	12	876	100.6	5.96	21.4	RNA metabolism OR transcription;other metabolic processes;other biological processes	nucleus;other cell component	nucleic acid binding activity;other molecular function	SRRT
140	High	O14647	Chromodomain-helicase-DNA-binding protein 2 OS=Homo sapiens OX=9606 GN=CHD2 PE=1 SV=2	7	11	12	7	1828	211.2	8.1	21.38	cell organization and biogenesis;other metabolic processes;stress response;other biological processes	nucleus;other cell component	nucleic acid binding activity;other molecular function	CHD2
141	High	P15880	Small ribosomal subunit protein uS5 OS=Homo sapiens OX=9606 GN=RPS2 PE=1 SV=2	28	8	10	8	293	31.3	10.24	21.26	protein metabolism;other metabolic processes;other biological processes	cytosol;translational apparatus;nucleus;other cell component	nucleic acid binding activity;other molecular function	RPS2
142	High	Q92614	Unconventional myosin-XVIIIa OS=Homo sapiens OX=9606 GN=MYO18A PE=1 SV=3	8	11	13	11	2054	233	6.3	21.17	cell organization and biogenesis;DNA metabolism;other metabolic processes;transport;other biological processes	other membranes;cytoskeleton;ER/Golgi;other cell component	cytoskeletal activity;nucleic acid binding activity;other molecular function	MYO18A
143	High	P07196	Neurofilament light polypeptide OS=Homo sapiens OX=9606 GN=NEFL PE=1 SV=3	27	11	11	10	543	61.5	4.65	20.41	cell organization and biogenesis;stress response;transport;developmental processes;other biological processes	cytosol;cytoskeleton;other cell component	cytoskeletal activity;other molecular function	NEFL
144	High	P62140	Serine/threonine-protein phosphatase PP1-beta catalytic subunit OS=Homo sapiens OX=9606 GN=PPP1CB PE=1 SV=3	17	5	8	5	327	37.2	6.19	20.38	cell cycle OR cell proliferation;protein metabolism;other metabolic processes;signal transduction;other biological processes	cytosol;nucleus;other cell component	other molecular function	PPP1CB
145	High	P0DMV9	Heat shock 70 kDa protein 1B OS=Homo sapiens OX=9606 GN=HSPA1B PE=1 SV=1	12	8	10	3	641	70	5.66	20.06	protein metabolism;RNA metabolism OR transcription;other metabolic processes;stress response;other biological processes	non-structural extracellular;cytosol;cytoskeleton;mitochondrion;ER/Golgi;nucleus;other cell component	signal transduction activity or receptor binding;other molecular function	HSPA1B
146	High	Q14195	Dihydropyrimidinase-related protein 3 OS=Homo sapiens OX=9606 GN=DPYSL3 PE=1 SV=1	25	10	11	8	570	61.9	6.49	20	cell organization and biogenesis;stress response;developmental processes;other biological processes	non-structural extracellular;cytosol;cytoskeleton;ER/Golgi;other cell component	cytoskeletal activity;other molecular function	DPYSL3
147	High	P12956	X-ray repair cross-complementing protein 6 OS=Homo sapiens OX=9606 GN=XRCC6 PE=1 SV=2	19	8	9	8	609	69.8	6.64	19.94	cell organization and biogenesis;DNA metabolism;other metabolic processes;stress response;other biological processes	non-structural extracellular;cytosol;nucleus;other cell component	nucleic acid binding activity;other molecular function	XRCC6
148	High	Q92945	Far upstream element-binding protein 2 OS=Homo sapiens OX=9606 GN=KHSRP PE=1 SV=4	16	9	11	9	711	73.1	7.3	19.79	protein metabolism;RNA metabolism OR transcription;other metabolic processes;transport;other biological processes	cytosol;nucleus;other cell component	nucleic acid binding activity;other molecular function	KHSRP
149	High	Q14151	Scaffold attachment factor B2 OS=Homo sapiens OX=9606 GN=SAFB2 PE=1 SV=1	9	8	8	3	953	107.4	6.16	19.61	developmental processes;other biological processes	nucleus;other cell component	nucleic acid binding activity;other molecular function	SAFB2
150	High	Q92804	TATA-binding protein-associated factor 2N OS=Homo sapiens OX=9606 GN=TAF15 PE=1 SV=1	8	4	7	2	592	61.8	8.02	19.54	RNA metabolism OR transcription;other metabolic processes;other biological processes	nucleus;other cell component	nucleic acid binding activity;other molecular function	TAF15
151	High	Q6PKG0	La-related protein 1 OS=Homo sapiens OX=9606 GN=LARP1 PE=1 SV=2	8	8	10	8	1096	123.4	8.82	19.43	cell cycle OR cell proliferation;protein metabolism;other metabolic processes;stress response;signal transduction;other biological processes	cytosol;other cell component	translation activity;nucleic acid binding activity;other molecular function	LARP1
152	High	Q14247	Src substrate cortactin OS=Homo sapiens OX=9606 GN=CTTN PE=1 SV=2	23	10	12	10	550	61.5	5.4	19.34	cell adhesion;cell organization and biogenesis;transport;developmental processes;signal transduction;other biological processes	plasma membrane;other membranes;cytosol;cytoskeleton;ER/Golgi;other cell component	other molecular function	CTTN
153	High	O14646	Chromodomain-helicase-DNA-binding protein 1 OS=Homo sapiens OX=9606 GN=CHD1 PE=1 SV=2	6	9	10	5	1710	196.6	7.14	19.09	cell organization and biogenesis;other biological processes	nucleus;other cell component	nucleic acid binding activity;other molecular function	CHD1
154	High	P05388	Large ribosomal subunit protein uL10 OS=Homo sapiens OX=9606 GN=RPLP0 PE=1 SV=1	26	7	8	7	317	34.3	5.97	18.77	cell organization and biogenesis;protein metabolism;other metabolic processes	cytosol;ER/Golgi;translational apparatus;nucleus;other cell component	nucleic acid binding activity;other molecular function	RPLP0
155	High	Q0ZGT2	Nexilin OS=Homo sapiens OX=9606 GN=NEXN PE=1 SV=1	10	7	9	7	675	80.6	5.33	18.7	cell adhesion;cell organization and biogenesis;developmental processes;other biological processes	plasma membrane;other membranes;cytoskeleton;other cell component	cytoskeletal activity;other molecular function	NEXN
156	High	P42285	Exosome RNA helicase MTR4 OS=Homo sapiens OX=9606 GN=MTREX PE=1 SV=3	8	9	11	9	1042	117.7	6.52	18.64	RNA metabolism OR transcription;other metabolic processes;stress response	nucleus	other molecular function	MTREX
157	High	Q14573	Inositol 1,4,5-trisphosphate receptor type 3 OS=Homo sapiens OX=9606 GN=ITPR3 PE=1 SV=2	5	12	14	11	2671	303.9	6.48	18.6	transport;signal transduction;other biological processes	plasma membrane;other membranes;cytosol;ER/Golgi;nucleus;other cell component	transporter activity;other molecular function	ITPR3
158	High	P61247	Small ribosomal subunit protein eS1 OS=Homo sapiens OX=9606 GN=RPS3A PE=1 SV=2	38	11	12	11	264	29.9	9.73	18.43	protein metabolism;other metabolic processes;other biological processes	cytosol;ER/Golgi;translational apparatus;nucleus;other cell component	nucleic acid binding activity;other molecular function	RPS3A
159	High	P14618	Pyruvate kinase PKM OS=Homo sapiens OX=9606 GN=PKM PE=1 SV=4	19	8	10	8	531	57.9	7.84	18.33	cell organization and biogenesis;other metabolic processes;other biological processes	non-structural extracellular;cytosol;ER/Golgi;nucleus;other cell component	nucleic acid binding activity;kinase activity;other molecular function	PKM
160	High	Q9NYL9	Tropomodulin-3 OS=Homo sapiens OX=9606 GN=TMOD3 PE=1 SV=1	21	5	7	5	352	39.6	5.19	18.32	cell cycle OR cell proliferation;cell organization and biogenesis;other biological processes	cytoskeleton	cytoskeletal activity	TMOD3
161	High	Q15746	Myosin light chain kinase, smooth muscle OS=Homo sapiens OX=9606 GN=MYLK PE=1 SV=4	6	8	8	8	1914	210.6	6.15	17.62	cell organization and biogenesis;protein metabolism;other metabolic processes;stress response;developmental processes;other biological processes	plasma membrane;other membranes;cytosol;cytoskeleton;other cell component	cytoskeletal activity;kinase activity;other molecular function	MYLK
162	High	P18124	Large ribosomal subunit protein uL30 OS=Homo sapiens OX=9606 GN=RPL7 PE=1 SV=1	47	10	14	10	248	29.2	10.65	17.59	protein metabolism;RNA metabolism OR transcription;other metabolic processes;other biological processes	cytosol;translational apparatus;other cell component	nucleic acid binding activity;other molecular function	RPL7
163	High	Q9BY77	Polymerase delta-interacting protein 3 OS=Homo sapiens OX=9606 GN=POLDIP3 PE=1 SV=2	22	7	7	7	421	46.1	9.99	17.57	other metabolic processes;transport;other biological processes	cytosol;nucleus;other cell component	nucleic acid binding activity;other molecular function	POLDIP3
164	High	O60716	Catenin delta-1 OS=Homo sapiens OX=9606 GN=CTNND1 PE=1 SV=1	8	8	9	8	968	108.1	6.23	17.38	cell adhesion;cell-cell signaling;cell organization and biogenesis;signal transduction;other biological processes	plasma membrane;other membranes;cytosol;nucleus;other cell component	signal transduction activity or receptor binding;other molecular function	CTNND1
165	High	P51116	RNA-binding protein FXR2 OS=Homo sapiens OX=9606 GN=FXR2 PE=1 SV=2	15	8	11	4	673	74.2	6.23	17.37	developmental processes;other biological processes	cytosol;nucleus;other cell component	nucleic acid binding activity;other molecular function	FXR2
166	High	Q9Y520	Protein PRRC2C OS=Homo sapiens OX=9606 GN=PRRC2C PE=1 SV=4	4	8	8	8	2896	316.7	9.13	17.13	cell organization and biogenesis;other biological processes	cytosol;other cell component		PRRC2C
167	High	P05141	ADP/ATP translocase 2 OS=Homo sapiens OX=9606 GN=SLC25A5 PE=1 SV=7	22	7	8	7	298	32.8	9.69	16.95	cell cycle OR cell proliferation;cell organization and biogenesis;other metabolic processes;transport;other biological processes	plasma membrane;other membranes;cytoskeleton;mitochondrion	transporter activity;other molecular function	SLC25A5
168	High	Q06787	Fragile X messenger ribonucleoprotein 1 OS=Homo sapiens OX=9606 GN=FMR1 PE=1 SV=1	15	9	13	6	632	71.1	7.42	16.82	cell organization and biogenesis;DNA metabolism;RNA metabolism OR transcription;other metabolic processes;stress response;transport;developmental processes;signal transduction;other biological processes	plasma membrane;other membranes;cytosol;nucleus;other cell component	cytoskeletal activity;translation activity;nucleic acid binding activity;other molecular function	FMR1
169	High	O43143	ATP-dependent RNA helicase DHX15 OS=Homo sapiens OX=9606 GN=DHX15 PE=1 SV=2	12	8	9	8	795	90.9	7.46	16.44	RNA metabolism OR transcription;other metabolic processes;stress response;other biological processes	nucleus	nucleic acid binding activity;other molecular function	DHX15
170	High	P62241	Small ribosomal subunit protein eS8 OS=Homo sapiens OX=9606 GN=RPS8 PE=1 SV=2	32	6	6	6	208	24.2	10.32	16.42	protein metabolism;RNA metabolism OR transcription;other metabolic processes;other biological processes	cytosol;ER/Golgi;translational apparatus;nucleus;other cell component	other molecular function	RPS8
171	High	P47756	F-actin-capping protein subunit beta OS=Homo sapiens OX=9606 GN=CAPZB PE=1 SV=5	24	6	9	6	272	30.6	6	15.46	cell organization and biogenesis;other biological processes	other membranes;cytosol;cytoskeleton;other cell component	cytoskeletal activity	CAPZB
172	High	P49750	YLP motif-containing protein 1 OS=Homo sapiens OX=9606 GN=YLPM1 PE=1 SV=4	5	7	9	7	2146	241.5	6.55	15.1	other biological processes	nucleus		YLPM1
173	High	P62753	Small ribosomal subunit protein eS6 OS=Homo sapiens OX=9606 GN=RPS6 PE=1 SV=1	19	5	6	5	249	28.7	10.84	15.01	protein metabolism;RNA metabolism OR transcription;other metabolic processes;signal transduction;other biological processes	cytosol;ER/Golgi;translational apparatus;nucleus;other cell component	other molecular function	RPS6
174	High	P02768	Albumin OS=Homo sapiens OX=9606 GN=ALB PE=1 SV=2	6	4	11	4	609	69.3	6.28	14.89	stress response;other biological processes	non-structural extracellular;ER/Golgi;other cell component	nucleic acid binding activity;other molecular function	ALB
175	High	P26373	Large ribosomal subunit protein eL13 OS=Homo sapiens OX=9606 GN=RPL13 PE=1 SV=4	20	4	8	4	211	24.2	11.65	14.75	protein metabolism;other metabolic processes;developmental processes	cytosol;ER/Golgi;translational apparatus;nucleus;other cell component	other molecular function	RPL13
176	High	P20073	Annexin A7 OS=Homo sapiens OX=9606 GN=ANXA7 PE=1 SV=3	16	7	7	7	488	52.7	5.68	14.18	other metabolic processes;other biological processes	other membranes;ER/Golgi;nucleus;other cell component	signal transduction activity or receptor binding;other molecular function	ANXA7
177	High	O94973	AP-2 complex subunit alpha-2 OS=Homo sapiens OX=9606 GN=AP2A2 PE=1 SV=2	5	4	6	1	939	103.9	6.96	14.15	transport	plasma membrane;other membranes;cytosol;other cytoplasmic organelle;other cell component	other molecular function	AP2A2
178	High	O95782	AP-2 complex subunit alpha-1 OS=Homo sapiens OX=9606 GN=AP2A1 PE=1 SV=3	8	5	7	2	977	107.5	7.03	14.11	transport;other biological processes	plasma membrane;other membranes;cytosol;ER/Golgi;other cytoplasmic organelle;other cell component	signal transduction activity or receptor binding;other molecular function	AP2A1
179	High	P38919	Eukaryotic initiation factor 4A-III OS=Homo sapiens OX=9606 GN=EIF4A3 PE=1 SV=4	20	6	6	5	411	46.8	6.73	13.87	RNA metabolism OR transcription;other metabolic processes;transport;developmental processes;other biological processes	cytosol;nucleus;other cell component	nucleic acid binding activity;other molecular function	EIF4A3
180	High	P50454	Serpin H1 OS=Homo sapiens OX=9606 GN=SERPINH1 PE=1 SV=2	11	4	5	4	418	46.4	8.69	13.21	cell organization and biogenesis;protein metabolism;other metabolic processes;stress response;developmental processes	non-structural extracellular;other membranes;ER/Golgi	enzyme regulator activity;other molecular function	SERPINH1
181	High	Q7Z2W4	Zinc finger CCCH-type antiviral protein 1 OS=Homo sapiens OX=9606 GN=ZC3HAV1 PE=1 SV=3	10	7	8	7	902	101.4	8.4	12.7	stress response;other biological processes	cytosol;nucleus;other cell component	other molecular function	ZC3HAV1
182	High	P48634	Protein PRRC2A OS=Homo sapiens OX=9606 GN=PRRC2A PE=1 SV=3	5	5	6	5	2157	228.7	9.45	12.64	other biological processes	plasma membrane;other membranes;cytosol;nucleus		PRRC2A
183	High	P16402	Histone H1.3 OS=Homo sapiens OX=9606 GN=H1-3 PE=1 SV=2	15	5	6	5	221	22.3	11.02	12.47	cell organization and biogenesis;other biological processes	nucleus;other cell component	nucleic acid binding activity;other molecular function	H1-3
184	High	Q14103	Heterogeneous nuclear ribonucleoprotein D0 OS=Homo sapiens OX=9606 GN=HNRNPD PE=1 SV=1	19	7	9	5	355	38.4	7.81	12.2	RNA metabolism OR transcription;other metabolic processes;developmental processes;other biological processes	cytosol;nucleus;other cell component	nucleic acid binding activity;other molecular function	HNRNPD
185	High	P78332	RNA-binding protein 6 OS=Homo sapiens OX=9606 GN=RBM6 PE=1 SV=5	7	6	9	6	1123	128.6	6.32	12.02	RNA metabolism OR transcription;other metabolic processes	nucleus	nucleic acid binding activity	RBM6
186	High	P01024	Complement C3 OS=Homo sapiens OX=9606 GN=C3 PE=1 SV=2	4	7	9	7	1663	187	6.4	12.01	cell organization and biogenesis;other metabolic processes;stress response;developmental processes;signal transduction;other biological processes	non-structural extracellular;plasma membrane;other membranes;ER/Golgi;other cytoplasmic organelle;other cell component	signal transduction activity or receptor binding;enzyme regulator activity	C3
187	High	O95793	Double-stranded RNA-binding protein Staufen homolog 1 OS=Homo sapiens OX=9606 GN=STAU1 PE=1 SV=2	11	6	6	5	577	63.1	9.44	11.97	cell organization and biogenesis;stress response;transport;other biological processes	plasma membrane;other membranes;cytosol;cytoskeleton;ER/Golgi;other cell component	nucleic acid binding activity;other molecular function	STAU1
188	High	Q15637	Splicing factor 1 OS=Homo sapiens OX=9606 GN=SF1 PE=1 SV=4	13	6	7	6	639	68.3	8.98	11.92	cell organization and biogenesis;RNA metabolism OR transcription;other metabolic processes;developmental processes;other biological processes	translational apparatus;nucleus	nucleic acid binding activity;other molecular function	SF1
189	High	O15061	Synemin OS=Homo sapiens OX=9606 GN=SYNM PE=1 SV=3	3	4	6	4	1565	172.8	5.15	11.73	cell organization and biogenesis;other biological processes	plasma membrane;other membranes;cytoskeleton;other cell component	cytoskeletal activity;other molecular function	SYNM
190	High	Q13435	Splicing factor 3B subunit 2 OS=Homo sapiens OX=9606 GN=SF3B2 PE=1 SV=2	8	6	7	6	895	100.2	5.67	11.72	cell organization and biogenesis;RNA metabolism OR transcription;other metabolic processes	nucleus		SF3B2
191	High	Q01804	OTU domain-containing protein 4 OS=Homo sapiens OX=9606 GN=OTUD4 PE=1 SV=4	5	5	6	5	1114	124	6.71	11.38	protein metabolism;other metabolic processes;stress response;other biological processes	cytosol;nucleus;other cell component	other molecular function	OTUD4
192	High	P07910	Heterogeneous nuclear ribonucleoproteins C1/C2 OS=Homo sapiens OX=9606 GN=HNRNPC PE=1 SV=4	17	6	8	6	306	33.7	5.08	11.24	RNA metabolism OR transcription;other metabolic processes;other biological processes	cytosol;cytoskeleton;nucleus;other cell component	nucleic acid binding activity;other molecular function	HNRNPC
193	High	Q15417	Calponin-3 OS=Homo sapiens OX=9606 GN=CNN3 PE=1 SV=1	30	6	7	6	329	36.4	6.05	10.97	cell organization and biogenesis;other biological processes	cytosol;cytoskeleton	cytoskeletal activity;other molecular function	CNN3
194	High	P13010	X-ray repair cross-complementing protein 5 OS=Homo sapiens OX=9606 GN=XRCC5 PE=1 SV=3	9	6	6	6	732	82.7	5.81	10.75	cell cycle OR cell proliferation;cell organization and biogenesis;DNA metabolism;other metabolic processes;stress response;developmental processes;other biological processes	non-structural extracellular;plasma membrane;other membranes;cytosol;nucleus;other cell component	enzyme regulator activity;nucleic acid binding activity;other molecular function	XRCC5
195	High	Q86Y46	Keratin, type II cytoskeletal 73 OS=Homo sapiens OX=9606 GN=KRT73 PE=1 SV=1	8	5	7	1	540	58.9	7.23	10.69	cell organization and biogenesis;other biological processes	cytosol;cytoskeleton	bone, tooth or skin structural activity	KRT73
196	High	P78527	DNA-dependent protein kinase catalytic subunit OS=Homo sapiens OX=9606 GN=PRKDC PE=1 SV=3	2	8	9	8	4128	468.8	7.12	10.59	cell cycle OR cell proliferation;cell organization and biogenesis;protein metabolism;DNA metabolism;RNA metabolism OR transcription;other metabolic processes;stress response;developmental processes;signal transduction;other biological processes	cytosol;nucleus;other cell component	nucleic acid binding activity;kinase activity;other molecular function	PRKDC
197	High	Q96IZ0	PRKC apoptosis WT1 regulator protein OS=Homo sapiens OX=9606 GN=PAWR PE=1 SV=1	12	3	4	3	340	36.5	5.41	10.55	cell organization and biogenesis;signal transduction;other biological processes	plasma membrane;other membranes;cytosol;cytoskeleton;nucleus;other cell component	cytoskeletal activity;other molecular function	PAWR
198	High	P13639	Elongation factor 2 OS=Homo sapiens OX=9606 GN=EEF2 PE=1 SV=4	8	5	5	5	858	95.3	6.83	9.85	protein metabolism;other metabolic processes;other biological processes	non-structural extracellular;plasma membrane;other membranes;cytosol;other cell component	translation activity;nucleic acid binding activity;other molecular function	EEF2
199	High	Q6NZY4	Zinc finger CCHC domain-containing protein 8 OS=Homo sapiens OX=9606 GN=ZCCHC8 PE=1 SV=2	13	7	8	7	707	78.5	4.87	9.84	RNA metabolism OR transcription;other metabolic processes	nucleus	nucleic acid binding activity;other molecular function	ZCCHC8
200	High	Q9NVI7	ATPase family AAA domain-containing protein 3A OS=Homo sapiens OX=9606 GN=ATAD3A PE=1 SV=2	11	6	7	3	634	71.3	8.98	9.8	cell organization and biogenesis;stress response;other biological processes	other membranes;mitochondrion	other molecular function	ATAD3A
201	High	Q15393	Splicing factor 3B subunit 3 OS=Homo sapiens OX=9606 GN=SF3B3 PE=1 SV=4	4	2	3	2	1217	135.5	5.26	9.66	cell organization and biogenesis;RNA metabolism OR transcription;other metabolic processes;other biological processes	nucleus;other cell component	nucleic acid binding activity;other molecular function	SF3B3
202	High	O14979	Heterogeneous nuclear ribonucleoprotein D-like OS=Homo sapiens OX=9606 GN=HNRNPDL PE=1 SV=3	13	5	6	3	420	46.4	9.57	9.65	RNA metabolism OR transcription;other metabolic processes;other biological processes	cytosol;nucleus	nucleic acid binding activity	HNRNPDL
203	High	Q9P2E9	Ribosome-binding protein 1 OS=Homo sapiens OX=9606 GN=RRBP1 PE=1 SV=5	2	3	4	3	1410	152.4	8.6	9.65	protein metabolism;other metabolic processes;transport	other membranes;ER/Golgi;translational apparatus	other molecular function	RRBP1
204	High	Q9H307	Pinin OS=Homo sapiens OX=9606 GN=PNN PE=1 SV=5	4	2	4	2	717	81.6	7.14	9.63	cell adhesion;RNA metabolism OR transcription;other metabolic processes	plasma membrane;other membranes;cytoskeleton;nucleus;other cell component	nucleic acid binding activity;other molecular function	PNN
205	High	O75533	Splicing factor 3B subunit 1 OS=Homo sapiens OX=9606 GN=SF3B1 PE=1 SV=3	5	5	5	5	1304	145.7	7.09	9.53	cell organization and biogenesis;RNA metabolism OR transcription;other metabolic processes;other biological processes	nucleus	nucleic acid binding activity;other molecular function	SF3B1
206	High	O94832	Unconventional myosin-Id OS=Homo sapiens OX=9606 GN=MYO1D PE=1 SV=2	5	5	6	5	1006	116.1	9.39	9.49	cell organization and biogenesis;transport;other biological processes	plasma membrane;other membranes;cytosol;cytoskeleton;ER/Golgi;other cytoplasmic organelle;other cell component	cytoskeletal activity;other molecular function	MYO1D
207	High	P16401	Histone H1.5 OS=Homo sapiens OX=9606 GN=H1-5 PE=1 SV=3	10	2	5	2	226	22.6	10.92	9.44	cell organization and biogenesis;other biological processes	nucleus;other cell component	nucleic acid binding activity;other molecular function	H1-5
208	High	P62995	Transformer-2 protein homolog beta OS=Homo sapiens OX=9606 GN=TRA2B PE=1 SV=1	14	4	5	4	288	33.6	11.25	9.28	RNA metabolism OR transcription;other metabolic processes;developmental processes;other biological processes	other membranes;nucleus;other cell component	nucleic acid binding activity;other molecular function	TRA2B
209	High	Q7L2E3	ATP-dependent RNA helicase DHX30 OS=Homo sapiens OX=9606 GN=DHX30 PE=1 SV=1	7	7	7	7	1194	133.9	8.78	9.23	cell organization and biogenesis;developmental processes	cytosol;mitochondrion;nucleus;other cell component	nucleic acid binding activity;other molecular function	DHX30
210	High	Q99729	Heterogeneous nuclear ribonucleoprotein A/B OS=Homo sapiens OX=9606 GN=HNRNPAB PE=1 SV=2	14	5	7	4	332	36.2	8.21	9.17	RNA metabolism OR transcription;other metabolic processes;other biological processes	nucleus;other cell component	nucleic acid binding activity	HNRNPAB
211	High	Q8N3V7	Synaptopodin OS=Homo sapiens OX=9606 GN=SYNPO PE=1 SV=2	14	8	8	8	929	99.4	8.72	9.03	cell organization and biogenesis;other biological processes	plasma membrane;other membranes;cytosol;cytoskeleton;nucleus;other cell component	cytoskeletal activity	SYNPO
212	High	P60842	Eukaryotic initiation factor 4A-I OS=Homo sapiens OX=9606 GN=EIF4A1 PE=1 SV=1	9	3	4	2	406	46.1	5.48	8.78	protein metabolism;other metabolic processes	cytosol;translational apparatus;other cell component	nucleic acid binding activity;other molecular function	EIF4A1
213	High	Q9NR30	Nucleolar RNA helicase 2 OS=Homo sapiens OX=9606 GN=DDX21 PE=1 SV=5	6	3	3	3	783	87.3	9.28	8.7	cell organization and biogenesis;RNA metabolism OR transcription;other metabolic processes;stress response;other biological processes	cytosol;mitochondrion;nucleus;other cell component	enzyme regulator activity;nucleic acid binding activity;other molecular function	DDX21
214	High	Q8WWI1	LIM domain only protein 7 OS=Homo sapiens OX=9606 GN=LMO7 PE=1 SV=3	4	6	6	6	1683	192.6	8.09	8.47	protein metabolism;other metabolic processes;other biological processes	plasma membrane;other membranes;cytosol;nucleus;other cell component	other molecular function	LMO7
215	High	Q15717	ELAV-like protein 1 OS=Homo sapiens OX=9606 GN=ELAVL1 PE=1 SV=2	13	3	3	3	326	36.1	9.17	8.19	cell organization and biogenesis;transport;other biological processes	cytosol;ER/Golgi;nucleus;other cell component	nucleic acid binding activity;other molecular function	ELAVL1
216	High	Q16658	Fascin OS=Homo sapiens OX=9606 GN=FSCN1 PE=1 SV=3	5	2	2	2	493	54.5	7.24	7.98	cell organization and biogenesis;other biological processes	plasma membrane;other membranes;cytosol;cytoskeleton;other cell component	cytoskeletal activity;other molecular function	FSCN1
217	High	P08238	Heat shock protein HSP 90-beta OS=Homo sapiens OX=9606 GN=HSP90AB1 PE=1 SV=4	12	8	9	4	724	83.2	5.03	7.95	cell organization and biogenesis;protein metabolism;DNA metabolism;other metabolic processes;stress response;other biological processes	non-structural extracellular;plasma membrane;other membranes;cytosol;nucleus;other cell component	enzyme regulator activity;cytoskeletal activity;nucleic acid binding activity;other molecular function	HSP90AB1
218	High	P23396	Small ribosomal subunit protein uS3 OS=Homo sapiens OX=9606 GN=RPS3 PE=1 SV=2	23	6	6	6	243	26.7	9.66	7.94	cell cycle OR cell proliferation;cell organization and biogenesis;protein metabolism;DNA metabolism;other metabolic processes;stress response;other biological processes	plasma membrane;other membranes;cytosol;cytoskeleton;mitochondrion;ER/Golgi;translational apparatus;nucleus;other cell component	cytoskeletal activity;nucleic acid binding activity;other molecular function	RPS3
219	High	P62987	Ubiquitin-ribosomal protein eL40 fusion protein OS=Homo sapiens OX=9606 GN=UBA52 PE=1 SV=2	37	4	5	4	128	14.7	9.83	7.92	protein metabolism;other metabolic processes	plasma membrane;other membranes;cytosol;mitochondrion;ER/Golgi;translational apparatus;nucleus;other cytoplasmic organelle;other cell component	other molecular function	UBA52
220	High	P33992	DNA replication licensing factor MCM5 OS=Homo sapiens OX=9606 GN=MCM5 PE=1 SV=5	5	3	3	3	734	82.2	8.37	7.76	cell cycle OR cell proliferation;cell organization and biogenesis;DNA metabolism;other metabolic processes;stress response;other biological processes	nucleus;other cell component	nucleic acid binding activity;other molecular function	MCM5
221	High	O75083	WD repeat-containing protein 1 OS=Homo sapiens OX=9606 GN=WDR1 PE=1 SV=4	9	4	4	4	606	66.2	6.65	7.51	cell organization and biogenesis;other biological processes	non-structural extracellular;plasma membrane;other membranes;cytosol;cytoskeleton;other cell component	cytoskeletal activity	WDR1
222	High	Q9BZF9	Uveal autoantigen with coiled-coil domains and ankyrin repeats OS=Homo sapiens OX=9606 GN=UACA PE=1 SV=2	3	4	4	4	1416	162.4	7.03	7.51	other biological processes	non-structural extracellular;cytosol;cytoskeleton;nucleus	cytoskeletal activity	UACA
223	High	Q9UK61	Protein TASOR OS=Homo sapiens OX=9606 GN=TASOR PE=1 SV=3	4	6	6	6	1670	188.9	5.8	7.47	cell organization and biogenesis;developmental processes;other biological processes	nucleus;other cell component	other molecular function	TASOR
224	High	P46781	Small ribosomal subunit protein uS4 OS=Homo sapiens OX=9606 GN=RPS9 PE=1 SV=3	23	6	6	6	194	22.6	10.65	7.39	protein metabolism;other metabolic processes;other biological processes	cytosol;translational apparatus;nucleus;other cell component	nucleic acid binding activity;other molecular function	RPS9
225	High	Q14152	Eukaryotic translation initiation factor 3 subunit A OS=Homo sapiens OX=9606 GN=EIF3A PE=1 SV=1	2	3	3	3	1382	166.5	6.79	7.37	cell organization and biogenesis;protein metabolism;other metabolic processes;other biological processes	cytosol;translational apparatus;nucleus;other cell component	nucleic acid binding activity;other molecular function	EIF3A
226	High	Q99700	Ataxin-2 OS=Homo sapiens OX=9606 GN=ATXN2 PE=1 SV=2	2	2	2	2	1313	140.2	9.57	7.13	cell organization and biogenesis;RNA metabolism OR transcription;other metabolic processes;transport;other biological processes	cytosol;ER/Golgi;other cell component	signal transduction activity or receptor binding;nucleic acid binding activity	ATXN2
227	High	O76021	Ribosomal L1 domain-containing protein 1 OS=Homo sapiens OX=9606 GN=RSL1D1 PE=1 SV=3	14	5	5	5	490	54.9	10.13	6.96	RNA metabolism OR transcription;other metabolic processes;other biological processes	cytosol;translational apparatus;nucleus;other cell component	nucleic acid binding activity	RSL1D1
228	High	Q8NC51	SERPINE1 mRNA-binding protein 1 OS=Homo sapiens OX=9606 GN=SERBP1 PE=1 SV=2	17	7	7	7	408	44.9	8.65	6.9	cell organization and biogenesis;other biological processes	cytosol;nucleus;other cell component	translation activity;nucleic acid binding activity;other molecular function	SERBP1
229	High	Q99569	Plakophilin-4 OS=Homo sapiens OX=9606 GN=PKP4 PE=1 SV=2	4	5	5	5	1192	131.8	8.94	6.89	cell adhesion;cell-cell signaling;cell organization and biogenesis;other biological processes	plasma membrane;other membranes;cytoskeleton;nucleus;other cell component	other molecular function	PKP4
230	High	O94851	[F-actin]-monooxygenase MICAL2 OS=Homo sapiens OX=9606 GN=MICAL2 PE=1 SV=2	3	4	4	1	1957	218.9	8.34	6.76	cell organization and biogenesis;other metabolic processes;developmental processes;other biological processes	cytoskeleton;nucleus;other cell component	cytoskeletal activity;other molecular function	MICAL2
231	High	P04083	Annexin A1 OS=Homo sapiens OX=9606 GN=ANXA1 PE=1 SV=2	9	2	2	2	346	38.7	7.02	6.67	cell-cell signaling;cell organization and biogenesis;protein metabolism;other metabolic processes;stress response;transport;developmental processes;signal transduction;other biological processes	non-structural extracellular;plasma membrane;other membranes;cytosol;cytoskeleton;nucleus;other cytoplasmic organelle;other cell component	signal transduction activity or receptor binding;enzyme regulator activity;other molecular function	ANXA1
232	High	P08865	Small ribosomal subunit protein uS2 OS=Homo sapiens OX=9606 GN=RPSA PE=1 SV=4	12	2	2	2	295	32.8	4.87	6.66	cell adhesion;cell organization and biogenesis;protein metabolism;other metabolic processes;other biological processes	plasma membrane;other membranes;cytosol;translational apparatus;nucleus;other cell component	translation activity;other molecular function	RPSA
233	High	P20700	Lamin-B1 OS=Homo sapiens OX=9606 GN=LMNB1 PE=1 SV=2	9	3	3	2	586	66.4	5.16	6.42	cell organization and biogenesis;transport;other biological processes	other membranes;cytoskeleton;nucleus	cytoskeletal activity;nucleic acid binding activity;other molecular function	LMNB1
234	High	P52907	F-actin-capping protein subunit alpha-1 OS=Homo sapiens OX=9606 GN=CAPZA1 PE=1 SV=3	15	3	3	2	286	32.9	5.69	6.36	cell organization and biogenesis	non-structural extracellular;cytosol;cytoskeleton;other cell component	cytoskeletal activity	CAPZA1
235	High	Q92734	Protein TFG OS=Homo sapiens OX=9606 GN=TFG PE=1 SV=2	6	2	3	2	400	43.4	5.1	6.31	cell organization and biogenesis;transport	cytosol;ER/Golgi;other cell component	other molecular function	TFG
236	High	O43293	Death-associated protein kinase 3 OS=Homo sapiens OX=9606 GN=DAPK3 PE=1 SV=1	10	4	6	4	454	52.5	6.89	6.28	cell organization and biogenesis;protein metabolism;other metabolic processes;stress response;signal transduction;other biological processes	cytosol;nucleus;other cell component	kinase activity;other molecular function	DAPK3
237	High	P38646	Stress-70 protein, mitochondrial OS=Homo sapiens OX=9606 GN=HSPA9 PE=1 SV=2	7	5	5	4	679	73.6	6.16	6.23	cell organization and biogenesis;protein metabolism;other metabolic processes;transport;other biological processes	other membranes;mitochondrion;nucleus;other cell component	other molecular function	HSPA9
238	High	Q76M96	Coiled-coil domain-containing protein 80 OS=Homo sapiens OX=9606 GN=CCDC80 PE=1 SV=1	5	4	4	4	950	108.1	9.72	6.22	cell organization and biogenesis;other biological processes	non-structural extracellular;extracellular matrix	other molecular function	CCDC80
239	High	Q10570	Cleavage and polyadenylation specificity factor subunit 1 OS=Homo sapiens OX=9606 GN=CPSF1 PE=1 SV=2	3	3	3	3	1443	160.8	6.4	6.2	RNA metabolism OR transcription;other metabolic processes	nucleus	nucleic acid binding activity;other molecular function	CPSF1
240	High	Q6NZI2	Caveolae-associated protein 1 OS=Homo sapiens OX=9606 GN=CAVIN1 PE=1 SV=1	10	3	3	3	390	43.5	5.6	6.18	RNA metabolism OR transcription;other metabolic processes;transport;other biological processes	plasma membrane;other membranes;cytosol;mitochondrion;ER/Golgi;nucleus;other cell component	nucleic acid binding activity;other molecular function	CAVIN1
241	High	O43251	RNA binding protein fox-1 homolog 2 OS=Homo sapiens OX=9606 GN=RBFOX2 PE=1 SV=3	6	2	2	2	390	41.3	7.27	6.14	RNA metabolism OR transcription;other metabolic processes;developmental processes;signal transduction;other biological processes	nucleus;other cell component	nucleic acid binding activity;other molecular function	RBFOX2
242	High	P14866	Heterogeneous nuclear ribonucleoprotein L OS=Homo sapiens OX=9606 GN=HNRNPL PE=1 SV=2	6	3	3	3	589	64.1	8.22	6.04	RNA metabolism OR transcription;other metabolic processes;other biological processes	nucleus;other cell component	nucleic acid binding activity	HNRNPL
243	High	Q07020	Large ribosomal subunit protein eL18 OS=Homo sapiens OX=9606 GN=RPL18 PE=1 SV=2	12	2	2	2	188	21.6	11.72	5.89	protein metabolism;other metabolic processes	cytosol;ER/Golgi;translational apparatus;nucleus;other cell component	nucleic acid binding activity;other molecular function	RPL18
244	High	Q92974	Rho guanine nucleotide exchange factor 2 OS=Homo sapiens OX=9606 GN=ARHGEF2 PE=1 SV=4	6	4	5	4	986	111.5	7.27	5.86	cell cycle OR cell proliferation;cell organization and biogenesis;stress response;transport;developmental processes;other biological processes	plasma membrane;other membranes;cytosol;cytoskeleton;ER/Golgi;other cell component	enzyme regulator activity;cytoskeletal activity;other molecular function	ARHGEF2
245	High	O43148	mRNA cap guanine-N7 methyltransferase OS=Homo sapiens OX=9606 GN=RNMT PE=1 SV=1	6	3	4	3	476	54.8	6.61	5.76	RNA metabolism OR transcription;other metabolic processes;other biological processes	nucleus;other cell component	nucleic acid binding activity;other molecular function	RNMT
246	High	Q96I24	Far upstream element-binding protein 3 OS=Homo sapiens OX=9606 GN=FUBP3 PE=1 SV=2	8	4	4	4	572	61.6	8.38	5.76	RNA metabolism OR transcription;other metabolic processes;other biological processes	translational apparatus;nucleus;other cell component	nucleic acid binding activity	FUBP3
247	High	Q5T9A4	ATPase family AAA domain-containing protein 3B OS=Homo sapiens OX=9606 GN=ATAD3B PE=1 SV=1	6	4	4	1	648	72.5	9.2	5.71	cell organization and biogenesis	plasma membrane;other membranes;mitochondrion	other molecular function	ATAD3B
248	High	P60660	Myosin light polypeptide 6 OS=Homo sapiens OX=9606 GN=MYL6 PE=1 SV=2	25	3	3	3	151	16.9	4.65	5.7	other biological processes	cytosol;cytoskeleton;other cell component	cytoskeletal activity;other molecular function	MYL6
249	High	Q9UDY2	Tight junction protein ZO-2 OS=Homo sapiens OX=9606 GN=TJP2 PE=1 SV=2	3	4	5	4	1190	133.9	7.4	5.68	cell adhesion;cell organization and biogenesis;other metabolic processes;transport;other biological processes	plasma membrane;other membranes;cytosol;nucleus;other cell component	kinase activity;other molecular function	TJP2
250	High	P84098	Large ribosomal subunit protein eL19 OS=Homo sapiens OX=9606 GN=RPL19 PE=1 SV=1	17	3	3	3	196	23.5	11.47	5.63	protein metabolism;other metabolic processes	cytosol;translational apparatus;nucleus;other cell component	other molecular function	RPL19
251	High	A2NJV5	Immunoglobulin kappa variable 2-29 OS=Homo sapiens OX=9606 GN=IGKV2-29 PE=3 SV=2	17	2	2	2	120	13.1	7.28	5.58	other biological processes	non-structural extracellular;plasma membrane;other membranes;other cell component		IGKV2-29
252	High	O75534	Cold shock domain-containing protein E1 OS=Homo sapiens OX=9606 GN=CSDE1 PE=1 SV=2	3	3	4	3	798	88.8	6.25	5.57	cell organization and biogenesis;RNA metabolism OR transcription;other metabolic processes;developmental processes;other biological processes	plasma membrane;other membranes;cytosol;ER/Golgi;other cell component	nucleic acid binding activity	CSDE1
253	High	Q14533	Keratin, type II cuticular Hb1 OS=Homo sapiens OX=9606 GN=KRT81 PE=1 SV=3	5	3	5	2	505	54.9	5.47	5.54	cell organization and biogenesis;other biological processes	cytosol;cytoskeleton	bone, tooth or skin structural activity	KRT81
254	High	P53621	Coatomer subunit alpha OS=Homo sapiens OX=9606 GN=COPA PE=1 SV=2	2	2	2	2	1224	138.3	7.66	5.53	transport;signal transduction	non-structural extracellular;other membranes;cytosol;ER/Golgi;other cell component	signal transduction activity or receptor binding;other molecular function	COPA
255	High	Q5JTH9	RRP12-like protein OS=Homo sapiens OX=9606 GN=RRP12 PE=1 SV=2	3	3	3	3	1297	143.6	8.75	5.5	RNA metabolism OR transcription;other metabolic processes	plasma membrane;other membranes;cytosol;nucleus;other cell component		RRP12
256	High	Q09666	Neuroblast differentiation-associated protein AHNAK OS=Homo sapiens OX=9606 GN=AHNAK PE=1 SV=2	3	3	3	3	5890	628.7	6.15	5.41	other biological processes	non-structural extracellular;plasma membrane;other membranes;cytosol;cytoskeleton;nucleus;other cell component	other molecular function	AHNAK
257	High	Q5JSZ5	Protein PRRC2B OS=Homo sapiens OX=9606 GN=PRRC2B PE=1 SV=2	1	1	2	1	2229	242.8	8.34	5.33	other biological processes			PRRC2B
258	High	Q00610	Clathrin heavy chain 1 OS=Homo sapiens OX=9606 GN=CLTC PE=1 SV=5	3	3	3	3	1675	191.5	5.69	5.31	cell cycle OR cell proliferation;cell organization and biogenesis;other metabolic processes;transport;other biological processes	plasma membrane;other membranes;cytosol;cytoskeleton;ER/Golgi;other cytoplasmic organelle;other cell component	signal transduction activity or receptor binding;nucleic acid binding activity;other molecular function	CLTC
259	High	Q9H9G7	Protein argonaute-3 OS=Homo sapiens OX=9606 GN=AGO3 PE=1 SV=2	4	3	4	3	860	97.3	9.11	5.12	cell organization and biogenesis;RNA metabolism OR transcription;other metabolic processes;other biological processes	cytosol;nucleus;other cell component	nucleic acid binding activity;other molecular function	AGO3
260	High	Q12792	Twinfilin-1 OS=Homo sapiens OX=9606 GN=TWF1 PE=1 SV=3	8	2	2	2	350	40.3	6.96	5.11	cell organization and biogenesis;other biological processes	plasma membrane;other membranes;cytosol;cytoskeleton;other cell component	cytoskeletal activity;other molecular function	TWF1
261	High	Q71RC2	La-related protein 4 OS=Homo sapiens OX=9606 GN=LARP4 PE=1 SV=3	3	2	3	2	724	80.5	6.61	5.06	cell organization and biogenesis;protein metabolism;other metabolic processes;other biological processes	cytosol;other cell component	nucleic acid binding activity	LARP4
262	High	P49411	Elongation factor Tu, mitochondrial OS=Homo sapiens OX=9606 GN=TUFM PE=1 SV=3	7	2	2	2	455	49.8	7.61	4.98	protein metabolism;other metabolic processes;other biological processes	other membranes;mitochondrion;other cell component	nucleic acid binding activity;other molecular function	TUFM
263	High	P47755	F-actin-capping protein subunit alpha-2 OS=Homo sapiens OX=9606 GN=CAPZA2 PE=1 SV=3	10	2	2	1	286	32.9	5.85	4.88	cell organization and biogenesis	non-structural extracellular;other membranes;cytosol;cytoskeleton;other cell component	cytoskeletal activity	CAPZA2
264	High	P13797	Plastin-3 OS=Homo sapiens OX=9606 GN=PLS3 PE=1 SV=4	5	3	3	3	630	70.8	5.6	4.82	cell organization and biogenesis;developmental processes	plasma membrane;other membranes;cytosol;cytoskeleton;other cell component	cytoskeletal activity;other molecular function	PLS3
265	High	Q9H089	Large subunit GTPase 1 homolog OS=Homo sapiens OX=9606 GN=LSG1 PE=1 SV=2	4	2	2	2	658	75.2	6.38	4.78	transport	cytosol;ER/Golgi;nucleus	other molecular function	LSG1
266	High	Q9H2U1	ATP-dependent DNA/RNA helicase DHX36 OS=Homo sapiens OX=9606 GN=DHX36 PE=1 SV=2	2	2	2	2	1008	114.7	7.68	4.69	cell organization and biogenesis;RNA metabolism OR transcription;stress response;other biological processes	cytosol;mitochondrion;nucleus;other cell component	nucleic acid binding activity;other molecular function	DHX36
267	High	Q8IY67	Ribonucleoprotein PTB-binding 1 OS=Homo sapiens OX=9606 GN=RAVER1 PE=1 SV=1	3	1	1	1	606	63.8	8.48	4.62		nucleus;other cell component		RAVER1
268	High	P62805	Histone H4 OS=Homo sapiens OX=9606 GN=H4C16 PE=1 SV=2	17	2	3	2	103	11.4	11.36	4.62	cell organization and biogenesis;other biological processes	non-structural extracellular;nucleus;other cell component	nucleic acid binding activity;other molecular function	H4C1; H4C11; H4C12; H4C13; H4C14; H4C15; H4C16; H4C2; H4C3; H4C4; H4C5; H4C6; H4C8; H4C9
269	High	Q5M775	Cytospin-B OS=Homo sapiens OX=9606 GN=SPECC1 PE=1 SV=1	3	3	3	3	1068	118.5	6.7	4.53	cell organization and biogenesis;developmental processes;other biological processes	other membranes;cytosol;cytoskeleton;nucleus;other cell component		SPECC1
270	High	Q9H0A0	RNA cytidine acetyltransferase OS=Homo sapiens OX=9606 GN=NAT10 PE=1 SV=2	3	2	2	2	1025	115.7	8.27	4.52	protein metabolism;RNA metabolism OR transcription;other metabolic processes;other biological processes	nucleus;other cell component	nucleic acid binding activity;other molecular function	NAT10
271	High	O15234	Protein CASC3 OS=Homo sapiens OX=9606 GN=CASC3 PE=1 SV=2	2	1	1	1	703	76.2	6.48	4.37	RNA metabolism OR transcription;other metabolic processes;transport;other biological processes	other membranes;cytosol;nucleus;other cell component	nucleic acid binding activity;other molecular function	CASC3
272	High	O15042	U2 snRNP-associated SURP motif-containing protein OS=Homo sapiens OX=9606 GN=U2SURP PE=1 SV=2	2	3	3	3	1029	118.2	8.47	4.34	RNA metabolism OR transcription;other metabolic processes	nucleus		U2SURP
273	High	Q9P258	Protein RCC2 OS=Homo sapiens OX=9606 GN=RCC2 PE=1 SV=2	3	2	2	2	522	56	8.78	4.29	cell adhesion;cell cycle OR cell proliferation;cell organization and biogenesis;signal transduction;other biological processes	plasma membrane;other membranes;cytosol;cytoskeleton;nucleus;other cytoplasmic organelle;other cell component	enzyme regulator activity;cytoskeletal activity;other molecular function	RCC2
274	High	P40429	Large ribosomal subunit protein uL13 OS=Homo sapiens OX=9606 GN=RPL13A PE=1 SV=2	11	3	3	3	203	23.6	10.93	4.13	protein metabolism;other metabolic processes;stress response;developmental processes;other biological processes	cytosol;translational apparatus;other cell component	nucleic acid binding activity;other molecular function	RPL13A
275	High	Q14571	Inositol 1,4,5-trisphosphate receptor type 2 OS=Homo sapiens OX=9606 GN=ITPR2 PE=1 SV=2	1	2	2	1	2701	307.9	6.43	4.12	stress response;transport;signal transduction;other biological processes	plasma membrane;other membranes;cytosol;ER/Golgi;nucleus;other cell component	transporter activity;other molecular function	ITPR2
276	High	Q9NVP1	ATP-dependent RNA helicase DDX18 OS=Homo sapiens OX=9606 GN=DDX18 PE=1 SV=2	4	2	2	2	670	75.4	9.5	4.09	RNA metabolism OR transcription;other metabolic processes	nucleus;other cell component	other molecular function	DDX18
277	High	Q12797	Aspartyl/asparaginyl beta-hydroxylase OS=Homo sapiens OX=9606 GN=ASPH PE=1 SV=3	3	2	2	2	758	85.8	5.01	4.06	cell cycle OR cell proliferation;protein metabolism;other metabolic processes;transport;developmental processes;signal transduction;other biological processes	plasma membrane;other membranes;cytosol;ER/Golgi	other molecular function	ASPH
278	High	P61313	Large ribosomal subunit protein eL15 OS=Homo sapiens OX=9606 GN=RPL15 PE=1 SV=2	13	3	3	3	204	24.1	11.62	3.97	protein metabolism;other metabolic processes;other biological processes	cytosol;cytoskeleton;translational apparatus;nucleus;other cell component	other molecular function	RPL15
279	High	P62906	Large ribosomal subunit protein uL1 OS=Homo sapiens OX=9606 GN=RPL10A PE=1 SV=2	10	2	2	2	217	24.8	9.94	3.96	protein metabolism;RNA metabolism OR transcription;other metabolic processes	cytosol;translational apparatus;other cell component	other molecular function	RPL10A
280	High	Q92504	Zinc transporter SLC39A7 OS=Homo sapiens OX=9606 GN=SLC39A7 PE=1 SV=2	6	1	1	1	469	50.1	6.87	3.77	transport;other biological processes	other membranes;ER/Golgi;nucleus	transporter activity	SLC39A7
281	High	Q9BQ04	RNA-binding protein 4B OS=Homo sapiens OX=9606 GN=RBM4B PE=1 SV=1	4	2	2	2	359	40.1	6.74	3.72	RNA metabolism OR transcription;other metabolic processes;other biological processes	cytosol;nucleus;other cell component	other molecular function	RBM4B
282	High	P28290	Protein ITPRID2 OS=Homo sapiens OX=9606 GN=ITPRID2 PE=1 SV=3	3	3	3	3	1259	138.3	5.19	3.69		plasma membrane;other membranes;cytosol;nucleus	signal transduction activity or receptor binding;cytoskeletal activity	ITPRID2
283	High	P84103	Serine/arginine-rich splicing factor 3 OS=Homo sapiens OX=9606 GN=SRSF3 PE=1 SV=1	5	1	2	1	164	19.3	11.65	3.63	RNA metabolism OR transcription;other metabolic processes;transport;other biological processes	nucleus;other cell component	nucleic acid binding activity;other molecular function	SRSF3
284	High	Q5JVS0	Intracellular hyaluronan-binding protein 4 OS=Homo sapiens OX=9606 GN=HABP4 PE=1 SV=1	4	1	1	1	413	45.8	7.46	3.6	cell organization and biogenesis;RNA metabolism OR transcription;other metabolic processes;other biological processes	non-structural extracellular;other membranes;cytosol;cytoskeleton;nucleus;other cell component	translation activity;nucleic acid binding activity;other molecular function	HABP4
285	Medium	Q68CQ1	Maestro heat-like repeat-containing protein family member 7 OS=Homo sapiens OX=9606 GN=MROH7 PE=2 SV=4	1	1	2	1	1323	145.6	6.96	3.55		other membranes;other cell component		MROH7
286	High	P25705	ATP synthase subunit alpha, mitochondrial OS=Homo sapiens OX=9606 GN=ATP5F1A PE=1 SV=1	3	1	1	1	553	59.7	9.13	3.54	other metabolic processes;transport;other biological processes	plasma membrane;other membranes;mitochondrion;other cell component	signal transduction activity or receptor binding;transporter activity;other molecular function	ATP5F1A
287	High	P04406	Glyceraldehyde-3-phosphate dehydrogenase OS=Homo sapiens OX=9606 GN=GAPDH PE=1 SV=3	7	2	2	2	335	36	8.46	3.44	cell organization and biogenesis;protein metabolism;other metabolic processes;stress response;other biological processes	plasma membrane;other membranes;cytosol;cytoskeleton;nucleus;other cell component	enzyme regulator activity;cytoskeletal activity;other molecular function	GAPDH
288	High	P41250	Glycine--tRNA ligase OS=Homo sapiens OX=9606 GN=GARS1 PE=1 SV=3	4	2	2	2	739	83.1	7.03	3.28	protein metabolism;RNA metabolism OR transcription;other metabolic processes	non-structural extracellular;cytosol;mitochondrion;other cell component	other molecular function	GARS1
289	High	P69905	Hemoglobin subunit alpha OS=Homo sapiens OX=9606 GN=HBA2 PE=1 SV=2	11	1	1	1	142	15.2	8.68	3.22	other metabolic processes;stress response;transport;other biological processes	non-structural extracellular;cytosol;other cell component	other molecular function	HBA1; HBA2
290	High	Q9Y5X1	Sorting nexin-9 OS=Homo sapiens OX=9606 GN=SNX9 PE=1 SV=1	5	2	2	2	595	66.6	5.58	3.09	cell cycle OR cell proliferation;cell organization and biogenesis;transport;other biological processes	plasma membrane;other membranes;cytosol;cytoskeleton;ER/Golgi;other cell component	other molecular function	SNX9
291	High	Q2TAY7	WD40 repeat-containing protein SMU1 OS=Homo sapiens OX=9606 GN=SMU1 PE=1 SV=2	2	1	1	1	513	57.5	7.18	3.05	RNA metabolism OR transcription;other metabolic processes;other biological processes	nucleus;other cell component		SMU1
292	High	P55884	Eukaryotic translation initiation factor 3 subunit B OS=Homo sapiens OX=9606 GN=EIF3B PE=1 SV=3	3	2	2	2	814	92.4	5	2.99	cell organization and biogenesis;protein metabolism;other metabolic processes;other biological processes	cytosol;translational apparatus;other cell component	nucleic acid binding activity;other molecular function	EIF3B
293	High	O95487	Protein transport protein Sec24B OS=Homo sapiens OX=9606 GN=SEC24B PE=1 SV=2	2	3	3	3	1268	137.3	6.67	2.98	cell organization and biogenesis;transport;developmental processes;other biological processes	other membranes;cytosol;ER/Golgi	other molecular function	SEC24B
294	High	Q02241	Kinesin-like protein KIF23 OS=Homo sapiens OX=9606 GN=KIF23 PE=1 SV=3	5	3	3	3	960	110	8.51	2.96	cell cycle OR cell proliferation;cell organization and biogenesis;other biological processes	cytosol;cytoskeleton;nucleus;other cell component	cytoskeletal activity;other molecular function	KIF23
295	High	P05109	Protein S100-A8 OS=Homo sapiens OX=9606 GN=S100A8 PE=1 SV=1	12	1	1	1	93	10.8	7.03	2.85	cell adhesion;cell-cell signaling;protein metabolism;other metabolic processes;stress response;transport;developmental processes;other biological processes	non-structural extracellular;plasma membrane;other membranes;cytosol;cytoskeleton;other cell component	signal transduction activity or receptor binding;cytoskeletal activity;other molecular function	S100A8
296	High	Q12849	G-rich sequence factor 1 OS=Homo sapiens OX=9606 GN=GRSF1 PE=1 SV=3	5	1	1	1	480	53.1	6.19	2.82	RNA metabolism OR transcription;other metabolic processes;developmental processes;other biological processes	mitochondrion;nucleus;other cell component	nucleic acid binding activity	GRSF1
297	High	Q9BTE3	Mini-chromosome maintenance complex-binding protein OS=Homo sapiens OX=9606 GN=MCMBP PE=1 SV=2	3	2	2	2	642	72.9	5.87	2.81	cell cycle OR cell proliferation;cell organization and biogenesis;DNA metabolism;other metabolic processes;other biological processes	cytosol;nucleus;other cell component	other molecular function	MCMBP
298	High	Q5T6F2	Ubiquitin-associated protein 2 OS=Homo sapiens OX=9606 GN=UBAP2 PE=1 SV=1	3	2	3	2	1119	117	7.34	2.76	other biological processes	nucleus;other cell component		UBAP2
299	High	Q9NQW6	Anillin OS=Homo sapiens OX=9606 GN=ANLN PE=1 SV=2	2	2	2	2	1124	124.1	8.07	2.76	cell cycle OR cell proliferation;cell organization and biogenesis;other biological processes	cytosol;cytoskeleton;nucleus;other cell component	cytoskeletal activity	ANLN
300	High	Q9Y608	Leucine-rich repeat flightless-interacting protein 2 OS=Homo sapiens OX=9606 GN=LRRFIP2 PE=1 SV=1	2	1	1	1	721	82.1	6.95	2.76	cell-cell signaling;signal transduction;other biological processes		other molecular function	LRRFIP2
301	High	Q96EP5	DAZ-associated protein 1 OS=Homo sapiens OX=9606 GN=DAZAP1 PE=1 SV=1	8	2	2	2	407	43.4	8.56	2.75	cell cycle OR cell proliferation;other biological processes	cytosol;nucleus;other cell component	nucleic acid binding activity	DAZAP1
302	High	Q7Z739	YTH domain-containing family protein 3 OS=Homo sapiens OX=9606 GN=YTHDF3 PE=1 SV=1	4	2	2	2	585	63.8	9.04	2.75	cell organization and biogenesis;other biological processes	cytosol;other cell component	translation activity;nucleic acid binding activity;other molecular function	YTHDF3
303	High	Q99661	Kinesin-like protein KIF2C OS=Homo sapiens OX=9606 GN=KIF2C PE=1 SV=2	3	2	2	2	725	81.3	7.83	2.75	cell cycle OR cell proliferation;cell organization and biogenesis;other biological processes	cytosol;cytoskeleton;nucleus;other cell component	cytoskeletal activity;nucleic acid binding activity;other molecular function	KIF2C
304	High	P50914	Large ribosomal subunit protein eL14 OS=Homo sapiens OX=9606 GN=RPL14 PE=1 SV=4	6	1	2	1	215	23.4	10.93	2.71	protein metabolism;RNA metabolism OR transcription;other metabolic processes;other biological processes	cytosol;translational apparatus;other cell component	other molecular function	RPL14
305	High	P62917	Large ribosomal subunit protein uL2 OS=Homo sapiens OX=9606 GN=RPL8 PE=1 SV=2	9	2	2	2	257	28	11.03	2.68	protein metabolism;other metabolic processes	cytosol;translational apparatus;other cell component	nucleic acid binding activity;other molecular function	RPL8
306	High	Q9Y2D5	PALM2-AKAP2 fusion protein OS=Homo sapiens OX=9606 GN=PALM2AKAP2 PE=1 SV=4	2	1	1	1	1103	122	5.06	2.68		plasma membrane;other membranes		PALM2AKAP2
307	High	P06312	Immunoglobulin kappa variable 4-1 OS=Homo sapiens OX=9606 GN=IGKV4-1 PE=1 SV=1	7	1	1	1	121	13.4	5.25	2.68	other biological processes	non-structural extracellular;plasma membrane;other membranes;other cell component	other molecular function	IGKV4-1
308	High	Q9NUL3	Double-stranded RNA-binding protein Staufen homolog 2 OS=Homo sapiens OX=9606 GN=STAU2 PE=1 SV=2	4	2	2	1	570	62.6	9.61	2.67	stress response;transport;developmental processes;other biological processes	plasma membrane;other membranes;cytoskeleton;ER/Golgi;nucleus;other cell component	cytoskeletal activity;translation activity;nucleic acid binding activity;other molecular function	STAU2
309	High	Q13123	Protein Red OS=Homo sapiens OX=9606 GN=IK PE=1 SV=3	3	2	2	2	557	65.6	6.64	2.65	cell cycle OR cell proliferation;RNA metabolism OR transcription;other metabolic processes;signal transduction;other biological processes	cytoskeleton;nucleus;other cell component	other molecular function	IK
310	High	Q9NX05	Constitutive coactivator of PPAR-gamma-like protein 2 OS=Homo sapiens OX=9606 GN=FAM120C PE=1 SV=4	1	1	1	1	1096	120.5	9.03	2.64		nucleus		FAM120C
311	High	Q9Y2W2	WW domain-binding protein 11 OS=Homo sapiens OX=9606 GN=WBP11 PE=1 SV=1	2	1	1	1	641	70	8.38	2.64	RNA metabolism OR transcription;other metabolic processes	cytosol;nucleus;other cell component	nucleic acid binding activity;other molecular function	WBP11
312	High	P32969	Large ribosomal subunit protein uL6 OS=Homo sapiens OX=9606 GN=RPL9P9 PE=1 SV=1	7	1	1	1	192	21.9	9.95	2.64	protein metabolism;other metabolic processes	cytosol;translational apparatus;other cell component	nucleic acid binding activity;other molecular function	RPL9; RPL9P7; RPL9P8; RPL9P9
313	High	Q09161	Nuclear cap-binding protein subunit 1 OS=Homo sapiens OX=9606 GN=NCBP1 PE=1 SV=1	4	3	4	3	790	91.8	6.43	2.63	cell organization and biogenesis;protein metabolism;RNA metabolism OR transcription;other metabolic processes;stress response;transport;other biological processes	cytosol;mitochondrion;nucleus;other cell component	nucleic acid binding activity;other molecular function	NCBP1
314	High	O94842	TOX high mobility group box family member 4 OS=Homo sapiens OX=9606 GN=TOX4 PE=1 SV=1	2	1	1	1	621	66.2	5.06	2.58	other biological processes	nucleus;other cell component	nucleic acid binding activity	TOX4
315	High	Q8WXE9	Stonin-2 OS=Homo sapiens OX=9606 GN=STON2 PE=1 SV=1	1	1	1	1	905	101.1	5.39	2.57	transport;other biological processes	plasma membrane;other membranes;cytosol;ER/Golgi;nucleus;other cell component	other molecular function	STON2
316	High	Q9UK59	Lariat debranching enzyme OS=Homo sapiens OX=9606 GN=DBR1 PE=1 SV=2	2	1	1	1	544	61.5	5.47	2.56	RNA metabolism OR transcription;other metabolic processes	nucleus	other molecular function	DBR1
317	High	O15143	Actin-related protein 2/3 complex subunit 1B OS=Homo sapiens OX=9606 GN=ARPC1B PE=1 SV=3	3	1	1	1	372	40.9	8.35	2.52	cell organization and biogenesis;other biological processes	cytosol;cytoskeleton;nucleus;other cell component	cytoskeletal activity;other molecular function	ARPC1B
318	High	Q9BY89	Uncharacterized protein KIAA1671 OS=Homo sapiens OX=9606 GN=KIAA1671 PE=1 SV=2	1	1	1	1	1806	196.6	8.47	2.52				KIAA1671
319	High	P14678	Small nuclear ribonucleoprotein-associated proteins B and B' OS=Homo sapiens OX=9606 GN=SNRPB PE=1 SV=2	3	1	1	1	240	24.6	11.19	2.52	cell organization and biogenesis;protein metabolism;RNA metabolism OR transcription;other metabolic processes	cytosol;nucleus;other cell component	nucleic acid binding activity;other molecular function	SNRPB
320	High	Q9H2D6	TRIO and F-actin-binding protein OS=Homo sapiens OX=9606 GN=TRIOBP PE=1 SV=3	1	2	3	1	2365	261.2	8.48	2.51	cell cycle OR cell proliferation;cell organization and biogenesis;protein metabolism;other metabolic processes;developmental processes;other biological processes	cytoskeleton;nucleus;other cell component	cytoskeletal activity;other molecular function	TRIOBP
321	High	Q15366	Poly(rC)-binding protein 2 OS=Homo sapiens OX=9606 GN=PCBP2 PE=1 SV=1	7	2	2	2	365	38.6	6.79	2.49	protein metabolism;RNA metabolism OR transcription;other metabolic processes;stress response;other biological processes	cytosol;nucleus;other cell component	nucleic acid binding activity;other molecular function	PCBP2
322	High	Q9H6S3	Epidermal growth factor receptor kinase substrate 8-like protein 2 OS=Homo sapiens OX=9606 GN=EPS8L2 PE=1 SV=2	1	1	1	1	715	80.6	6.84	2.49	signal transduction;other biological processes	plasma membrane;other membranes;cytosol;cytoskeleton;other cell component	cytoskeletal activity	EPS8L2
323	High	Q12899	Tripartite motif-containing protein 26 OS=Homo sapiens OX=9606 GN=TRIM26 PE=1 SV=1	2	1	1	1	539	62.1	5.03	2.48	protein metabolism;other metabolic processes;stress response;other biological processes	cytosol;nucleus;other cell component	nucleic acid binding activity;other molecular function	TRIM26
324	Medium	Q8NHY3	GAS2-like protein 2 OS=Homo sapiens OX=9606 GN=GAS2L2 PE=1 SV=1	2	1	1	1	880	96.5	9.13	2.48	cell organization and biogenesis;other biological processes	plasma membrane;other membranes;cytoskeleton;other cell component	cytoskeletal activity;other molecular function	GAS2L2
325	High	Q9NR12	PDZ and LIM domain protein 7 OS=Homo sapiens OX=9606 GN=PDLIM7 PE=1 SV=1	3	1	1	1	457	49.8	8.41	2.46	cell organization and biogenesis;transport;developmental processes;other biological processes	cytosol;cytoskeleton;nucleus;other cell component	cytoskeletal activity;other molecular function	PDLIM7
326	High	P19525	Interferon-induced, double-stranded RNA-activated protein kinase OS=Homo sapiens OX=9606 GN=EIF2AK2 PE=1 SV=2	2	1	1	1	551	62.1	8.4	2.46	protein metabolism;other metabolic processes;stress response;signal transduction;other biological processes	cytosol;translational apparatus;nucleus;other cell component	enzyme regulator activity;nucleic acid binding activity;kinase activity;other molecular function	EIF2AK2
327	High	O95433	Activator of 90 kDa heat shock protein ATPase homolog 1 OS=Homo sapiens OX=9606 GN=AHSA1 PE=1 SV=1	7	1	1	1	338	38.3	5.53	2.44	protein metabolism;other metabolic processes;other biological processes	cytosol;ER/Golgi	other molecular function	AHSA1
328	High	Q8NEY8	Periphilin-1 OS=Homo sapiens OX=9606 GN=PPHLN1 PE=1 SV=2	4	2	2	2	458	52.7	9.11	2.43	cell organization and biogenesis;other biological processes	cytosol;ER/Golgi;nucleus;other cell component		PPHLN1
329	High	Q9Y490	Talin-1 OS=Homo sapiens OX=9606 GN=TLN1 PE=1 SV=3	1	2	2	2	2541	269.6	6.07	2.41	cell adhesion;cell organization and biogenesis;signal transduction;other biological processes	non-structural extracellular;plasma membrane;other membranes;cytosol;cytoskeleton;other cell component	signal transduction activity or receptor binding;cytoskeletal activity;other molecular function	TLN1
330	High	Q9BZE4	GTP-binding protein 4 OS=Homo sapiens OX=9606 GN=GTPBP4 PE=1 SV=3	2	1	1	1	634	73.9	9.5	2.39	RNA metabolism OR transcription;other metabolic processes;other biological processes	other membranes;cytosol;nucleus;other cell component	other molecular function	GTPBP4
331	High	Q96L21	Ribosomal protein uL16-like OS=Homo sapiens OX=9606 GN=RPL10L PE=1 SV=3	6	1	2	1	214	24.5	10.01	2.37	cell cycle OR cell proliferation;cell organization and biogenesis;protein metabolism;other metabolic processes;other biological processes	cytosol;ER/Golgi;translational apparatus;nucleus	other molecular function	RPL10L
332	High	O00160	Unconventional myosin-If OS=Homo sapiens OX=9606 GN=MYO1F PE=1 SV=3	3	2	2	2	1098	124.8	9.11	2.35	cell organization and biogenesis;transport	plasma membrane;other membranes;cytosol;cytoskeleton;other cell component	cytoskeletal activity;other molecular function	MYO1F
333	High	Q3KQU3	MAP7 domain-containing protein 1 OS=Homo sapiens OX=9606 GN=MAP7D1 PE=1 SV=1	2	1	1	1	841	92.8	10.11	2.35	cell organization and biogenesis	cytoskeleton;other cell component		MAP7D1
334	High	Q92615	La-related protein 4B OS=Homo sapiens OX=9606 GN=LARP4B PE=1 SV=3	1	1	1	1	738	80.5	6.92	2.35	other biological processes	cytosol;nucleus;other cell component	nucleic acid binding activity	LARP4B
335	High	Q9ULD9	Zinc finger protein 608 OS=Homo sapiens OX=9606 GN=ZNF608 PE=1 SV=4	1	1	1	1	1512	162.1	8.79	2.33	other biological processes	nucleus	other molecular function	ZNF608
336	High	Q16666	Gamma-interferon-inducible protein 16 OS=Homo sapiens OX=9606 GN=IFI16 PE=1 SV=3	2	1	1	1	785	88.2	9.28	2.31	cell organization and biogenesis;protein metabolism;other metabolic processes;stress response;signal transduction;other biological processes	cytosol;nucleus;other cell component	nucleic acid binding activity;other molecular function	IFI16
337	High	Q9Y285	Phenylalanine--tRNA ligase alpha subunit OS=Homo sapiens OX=9606 GN=FARSA PE=1 SV=3	6	3	3	3	508	57.5	7.8	2.31	cell organization and biogenesis;protein metabolism;RNA metabolism OR transcription;other metabolic processes	cytosol;other cell component	nucleic acid binding activity;other molecular function	FARSA
338	High	P04843	Dolichyl-diphosphooligosaccharide--protein glycosyltransferase subunit 1 OS=Homo sapiens OX=9606 GN=RPN1 PE=1 SV=1	1	1	1	1	607	68.5	6.38	2.31	protein metabolism;other metabolic processes	other membranes;cytosol;ER/Golgi;other cell component		RPN1
339	High	P41743	Protein kinase C iota type OS=Homo sapiens OX=9606 GN=PRKCI PE=1 SV=2	2	1	1	1	596	68.2	5.85	2.3	cell organization and biogenesis;protein metabolism;other metabolic processes;transport;developmental processes;signal transduction;other biological processes	plasma membrane;other membranes;cytosol;cytoskeleton;ER/Golgi;nucleus;other cytoplasmic organelle;other cell component	kinase activity;other molecular function	PRKCI
340	High	Q86XP3	ATP-dependent RNA helicase DDX42 OS=Homo sapiens OX=9606 GN=DDX42 PE=1 SV=1	4	2	2	2	938	102.9	7.02	2.3	cell organization and biogenesis;RNA metabolism OR transcription;other metabolic processes;other biological processes	cytosol;nucleus;other cell component	nucleic acid binding activity;other molecular function	DDX42
341	High	Q9H0H5	Rac GTPase-activating protein 1 OS=Homo sapiens OX=9606 GN=RACGAP1 PE=1 SV=1	3	2	2	2	632	71	8.88	2.29	cell cycle OR cell proliferation;cell organization and biogenesis;transport;developmental processes;signal transduction;other biological processes	plasma membrane;other membranes;cytosol;cytoskeleton;nucleus;other cell component	enzyme regulator activity;cytoskeletal activity;other molecular function	RACGAP1
342	High	P30876	DNA-directed RNA polymerase II subunit RPB2 OS=Homo sapiens OX=9606 GN=POLR2B PE=1 SV=1	1	1	1	1	1174	133.8	6.87	2.26	RNA metabolism OR transcription;other metabolic processes	nucleus	nucleic acid binding activity;other molecular function	POLR2B
343	High	P49761	Dual specificity protein kinase CLK3 OS=Homo sapiens OX=9606 GN=CLK3 PE=1 SV=3	3	1	1	1	638	73.5	9.92	2.25	protein metabolism;other metabolic processes;other biological processes	cytoskeleton;nucleus;other cell component	kinase activity;other molecular function	CLK3
344	High	P61158	Actin-related protein 3 OS=Homo sapiens OX=9606 GN=ACTR3 PE=1 SV=3	7	3	3	3	418	47.3	5.88	2.24	cell cycle OR cell proliferation;cell organization and biogenesis;stress response;other biological processes	cytosol;cytoskeleton;nucleus;other cell component	cytoskeletal activity;other molecular function	ACTR3
345	High	Q86VP6	Cullin-associated NEDD8-dissociated protein 1 OS=Homo sapiens OX=9606 GN=CAND1 PE=1 SV=2	3	2	2	2	1230	136.3	5.78	2.23	cell organization and biogenesis;protein metabolism;other metabolic processes;other biological processes	non-structural extracellular;cytosol;ER/Golgi;nucleus;other cell component	other molecular function	CAND1
346	High	Q9ULX6	A-kinase anchor protein 8-like OS=Homo sapiens OX=9606 GN=AKAP8L PE=1 SV=4	2	1	1	1	646	71.6	5.05	2.23	cell cycle OR cell proliferation;cell organization and biogenesis;RNA metabolism OR transcription;other metabolic processes;other biological processes	nucleus;other cell component	nucleic acid binding activity;other molecular function	AKAP8L
347	Medium	A0A0A0MS15	Immunoglobulin heavy variable 3-49 OS=Homo sapiens OX=9606 GN=IGHV3-49 PE=3 SV=1	9	1	1	1	119	13	8.62	2.23	other biological processes	non-structural extracellular;plasma membrane;other membranes;other cell component	other molecular function	IGHV3-49
348	High	P09874	Poly [ADP-ribose] polymerase 1 OS=Homo sapiens OX=9606 GN=PARP1 PE=1 SV=4	2	1	1	1	1014	113	8.88	2.23	cell organization and biogenesis;protein metabolism;DNA metabolism;RNA metabolism OR transcription;other metabolic processes;stress response;signal transduction;other biological processes	cytosol;mitochondrion;nucleus;other cell component	nucleic acid binding activity;other molecular function	PARP1
349	Medium	O60706	ATP-binding cassette sub-family C member 9 OS=Homo sapiens OX=9606 GN=ABCC9 PE=1 SV=2	1	1	1	1	1549	174.1	7.37	2.22	cell cycle OR cell proliferation;stress response;transport;developmental processes;other biological processes	plasma membrane;other membranes;cytoskeleton	transporter activity;other molecular function	ABCC9
350	High	Q8IX01	SURP and G-patch domain-containing protein 2 OS=Homo sapiens OX=9606 GN=SUGP2 PE=1 SV=2	3	1	1	1	1082	120.1	7.28	2.22	RNA metabolism OR transcription;other metabolic processes	nucleus		SUGP2
351	High	Q5D862	Filaggrin-2 OS=Homo sapiens OX=9606 GN=FLG2 PE=1 SV=1	0	1	1	1	2391	247.9	8.31	2.22	cell adhesion;other biological processes	non-structural extracellular;plasma membrane;other cell component	other molecular function	FLG2
352	High	O95239	Chromosome-associated kinesin KIF4A OS=Homo sapiens OX=9606 GN=KIF4A PE=1 SV=3	1	2	2	2	1232	139.8	6.27	2.2	cell cycle OR cell proliferation;cell organization and biogenesis;transport	cytosol;cytoskeleton;nucleus;other cell component	cytoskeletal activity;nucleic acid binding activity;other molecular function	KIF4A
353	High	Q6PD62	RNA polymerase-associated protein CTR9 homolog OS=Homo sapiens OX=9606 GN=CTR9 PE=1 SV=1	1	1	1	1	1173	133.4	6.77	2.2	cell-cell signaling;cell organization and biogenesis;RNA metabolism OR transcription;other metabolic processes;developmental processes;signal transduction;other biological processes	nucleus;other cell component	other molecular function	CTR9
354	High	P25205	DNA replication licensing factor MCM3 OS=Homo sapiens OX=9606 GN=MCM3 PE=1 SV=3	1	1	1	1	808	90.9	5.77	2.19	cell cycle OR cell proliferation;cell organization and biogenesis;DNA metabolism;other metabolic processes;stress response;other biological processes	cytoskeleton;nucleus;other cell component	nucleic acid binding activity;other molecular function	MCM3
355	High	P78347	General transcription factor II-I OS=Homo sapiens OX=9606 GN=GTF2I PE=1 SV=2	3	2	2	2	998	112.3	6.39	2.19	RNA metabolism OR transcription;other metabolic processes;other biological processes	nucleus;other cell component	nucleic acid binding activity;other molecular function	GTF2I
356	High	Q13838	Spliceosome RNA helicase DDX39B OS=Homo sapiens OX=9606 GN=DDX39B PE=1 SV=1	5	2	2	2	428	49	5.67	2.14	cell organization and biogenesis;RNA metabolism OR transcription;other metabolic processes;transport;other biological processes	nucleus;other cell component	nucleic acid binding activity;other molecular function	DDX39B
357	High	Q9UM54	Unconventional myosin-VI OS=Homo sapiens OX=9606 GN=MYO6 PE=1 SV=4	1	1	1	1	1294	149.6	8.53	2.13	cell organization and biogenesis;stress response;transport;developmental processes;signal transduction;other biological processes	plasma membrane;other membranes;cytosol;cytoskeleton;ER/Golgi;nucleus;other cytoplasmic organelle;other cell component	cytoskeletal activity;other molecular function	MYO6
358	Medium	P19474	E3 ubiquitin-protein ligase TRIM21 OS=Homo sapiens OX=9606 GN=TRIM21 PE=1 SV=1	2	1	1	1	475	54.1	6.38	2.11	cell cycle OR cell proliferation;cell organization and biogenesis;protein metabolism;other metabolic processes;stress response;other biological processes	cytosol;nucleus;other cytoplasmic organelle;other cell component	nucleic acid binding activity;other molecular function	TRIM21
359	High	Q86UE4	Protein LYRIC OS=Homo sapiens OX=9606 GN=MTDH PE=1 SV=2	2	1	1	1	582	63.8	9.32	2.1	signal transduction;other biological processes	plasma membrane;other membranes;ER/Golgi;nucleus;other cell component	nucleic acid binding activity;other molecular function	MTDH
360	High	P31483	Cytotoxic granule associated RNA binding protein TIA1 OS=Homo sapiens OX=9606 GN=TIA1 PE=1 SV=3	2	1	1	1	386	42.9	7.74	2.1	cell organization and biogenesis;RNA metabolism OR transcription;other metabolic processes;other biological processes	cytosol;nucleus;other cell component	nucleic acid binding activity	TIA1
361	High	P35241	Radixin OS=Homo sapiens OX=9606 GN=RDX PE=1 SV=1	3	2	2	2	583	68.5	6.37	2.1	cell organization and biogenesis;signal transduction;other biological processes	plasma membrane;other membranes;cytoskeleton;other cell component	cytoskeletal activity;other molecular function	RDX
362	High	Q96MU7	YTH domain-containing protein 1 OS=Homo sapiens OX=9606 GN=YTHDC1 PE=1 SV=3	3	3	3	3	727	84.6	6.23	2.1	cell organization and biogenesis;RNA metabolism OR transcription;other metabolic processes;transport;developmental processes;other biological processes	plasma membrane;other membranes;nucleus	nucleic acid binding activity;other molecular function	YTHDC1
363	High	Q8TCJ2	Dolichyl-diphosphooligosaccharide--protein glycosyltransferase subunit STT3B OS=Homo sapiens OX=9606 GN=STT3B PE=1 SV=1	2	1	1	1	826	93.6	8.91	2.08	protein metabolism;other metabolic processes;stress response	other membranes;ER/Golgi;other cell component	other molecular function	STT3B
364	High	P01031	Complement C5 OS=Homo sapiens OX=9606 GN=C5 PE=1 SV=4	1	2	2	2	1676	188.2	6.52	2.06	stress response;signal transduction;other biological processes	non-structural extracellular;plasma membrane;other membranes	signal transduction activity or receptor binding;enzyme regulator activity	C5
365	High	Q96KR1	Zinc finger RNA-binding protein OS=Homo sapiens OX=9606 GN=ZFR PE=1 SV=2	1	1	1	1	1074	116.9	9.04	2.06		nucleus;other cell component	nucleic acid binding activity;other molecular function	ZFR
366	High	Q96GQ7	Probable ATP-dependent RNA helicase DDX27 OS=Homo sapiens OX=9606 GN=DDX27 PE=1 SV=2	1	1	1	1	796	89.8	9.28	2.05	RNA metabolism OR transcription;other metabolic processes	nucleus;other cell component	other molecular function	DDX27
367	Medium	O95786	Antiviral innate immune response receptor RIG-I OS=Homo sapiens OX=9606 GN=RIGI PE=1 SV=2	1	1	1	1	925	106.5	6.4	2.05	other metabolic processes;stress response;signal transduction;other biological processes	plasma membrane;other membranes;cytosol;cytoskeleton;other cell component	nucleic acid binding activity;other molecular function	RIGI
368	Medium	O43684	Mitotic checkpoint protein BUB3 OS=Homo sapiens OX=9606 GN=BUB3 PE=1 SV=1	2	1	1	1	328	37.1	6.84	2.05	cell cycle OR cell proliferation;signal transduction;other biological processes	cytosol;nucleus;other cell component	other molecular function	BUB3
369	High	P15170	Eukaryotic peptide chain release factor GTP-binding subunit ERF3A OS=Homo sapiens OX=9606 GN=GSPT1 PE=1 SV=1	2	1	1	1	499	55.7	5.62	2.03	cell cycle OR cell proliferation;cell organization and biogenesis;protein metabolism;RNA metabolism OR transcription;other metabolic processes;other biological processes	cytosol;translational apparatus;other cell component	nucleic acid binding activity;other molecular function	GSPT1
370	High	Q99549	M-phase phosphoprotein 8 OS=Homo sapiens OX=9606 GN=MPHOSPH8 PE=1 SV=2	2	1	1	1	860	97.1	6.06	2.02	cell organization and biogenesis;other biological processes	plasma membrane;other membranes;cytosol;nucleus;other cell component	other molecular function	MPHOSPH8
371	High	Q99459	Cell division cycle 5-like protein OS=Homo sapiens OX=9606 GN=CDC5L PE=1 SV=2	3	3	3	3	802	92.2	8.18	2.02	cell cycle OR cell proliferation;DNA metabolism;RNA metabolism OR transcription;other metabolic processes;stress response;signal transduction;other biological processes	nucleus;other cell component	nucleic acid binding activity;other molecular function	CDC5L
372	High	P81605	Dermcidin OS=Homo sapiens OX=9606 GN=DCD PE=1 SV=2	16	2	2	2	110	11.3	6.54	2.01	protein metabolism;stress response;transport	non-structural extracellular;other membranes	transporter activity;other molecular function	DCD
373	High	Q9NR22	Protein arginine N-methyltransferase 8 OS=Homo sapiens OX=9606 GN=PRMT8 PE=1 SV=2	3	1	1	1	394	45.3	6.93	2.01	cell organization and biogenesis;protein metabolism;other metabolic processes	plasma membrane;other membranes	other molecular function	PRMT8
374	High	A0A0J9YX35	Immunoglobulin heavy variable 3-64D OS=Homo sapiens OX=9606 GN=IGHV3-64D PE=3 SV=1	9	1	1	1	117	12.8	7.85	1.99	other biological processes	non-structural extracellular;plasma membrane;other membranes;other cell component	other molecular function	IGHV3-64D
375	Medium	Q96J84	Kin of IRRE-like protein 1 OS=Homo sapiens OX=9606 GN=KIRREL1 PE=1 SV=2	2	1	1	1	757	83.5	5.73	1.96	cell adhesion;cell organization and biogenesis;other biological processes	plasma membrane;other membranes;other cell component	cytoskeletal activity;other molecular function	KIRREL1
376	High	Q13428	Treacle protein OS=Homo sapiens OX=9606 GN=TCOF1 PE=1 SV=3	2	3	3	3	1488	152	9.04	1.96	RNA metabolism OR transcription;other metabolic processes;developmental processes;other biological processes	cytosol;nucleus	other molecular function	TCOF1
377	High	Q9HAU5	Regulator of nonsense transcripts 2 OS=Homo sapiens OX=9606 GN=UPF2 PE=1 SV=1	2	3	3	3	1272	147.7	5.69	1.96	RNA metabolism OR transcription;other metabolic processes;transport;developmental processes;other biological processes	cytosol;nucleus;other cell component	nucleic acid binding activity	UPF2
378	High	P14314	Glucosidase 2 subunit beta OS=Homo sapiens OX=9606 GN=PRKCSH PE=1 SV=2	2	1	1	1	528	59.4	4.41	1.94	protein metabolism;other metabolic processes;developmental processes;signal transduction	ER/Golgi;other cell component	other molecular function	PRKCSH
379	Medium	P50991	T-complex protein 1 subunit delta OS=Homo sapiens OX=9606 GN=CCT4 PE=1 SV=4	1	1	1	1	539	57.9	7.83	1.94	protein metabolism;other metabolic processes;other biological processes	cytosol;cytoskeleton;nucleus;other cell component	other molecular function	CCT4
380	High	Q9H223	EH domain-containing protein 4 OS=Homo sapiens OX=9606 GN=EHD4 PE=1 SV=1	2	1	1	1	541	61.1	6.76	1.93	cell organization and biogenesis;transport;other biological processes	plasma membrane;other membranes;ER/Golgi;nucleus;other cytoplasmic organelle;other cell component	nucleic acid binding activity;other molecular function	EHD4
381	High	Q9BW19	Kinesin-like protein KIFC1 OS=Homo sapiens OX=9606 GN=KIFC1 PE=1 SV=2	2	1	1	1	673	73.7	8.98	1.92	cell cycle OR cell proliferation;cell organization and biogenesis;other biological processes	cytoskeleton;nucleus;other cytoplasmic organelle	cytoskeletal activity;other molecular function	KIFC1
382	High	P62081	Small ribosomal subunit protein eS7 OS=Homo sapiens OX=9606 GN=RPS7 PE=1 SV=1	6	1	1	1	194	22.1	10.1	1.88	protein metabolism;RNA metabolism OR transcription;other metabolic processes;developmental processes;other biological processes	cytosol;cytoskeleton;ER/Golgi;translational apparatus;nucleus;other cell component	enzyme regulator activity;nucleic acid binding activity;other molecular function	RPS7
383	High	Q13895	Bystin OS=Homo sapiens OX=9606 GN=BYSL PE=1 SV=3	5	2	2	2	437	49.6	8.12	1.87	cell cycle OR cell proliferation;RNA metabolism OR transcription;other metabolic processes;developmental processes;other biological processes	cytosol;nucleus;other cell component	nucleic acid binding activity	BYSL
384	High	P07900	Heat shock protein HSP 90-alpha OS=Homo sapiens OX=9606 GN=HSP90AA1 PE=1 SV=5	8	6	6	2	732	84.6	5.02	1.86	cell organization and biogenesis;protein metabolism;DNA metabolism;other metabolic processes;stress response;transport;developmental processes;other biological processes	non-structural extracellular;extracellular matrix;plasma membrane;other membranes;cytosol;cytoskeleton;mitochondrion;nucleus;other cytoplasmic organelle;other cell component	signal transduction activity or receptor binding;enzyme regulator activity;cytoskeletal activity;nucleic acid binding activity;other molecular function	HSP90AA1
385	High	Q86SQ0	Pleckstrin homology-like domain family B member 2 OS=Homo sapiens OX=9606 GN=PHLDB2 PE=1 SV=2	2	2	2	2	1253	142.1	7.43	1.86	cell organization and biogenesis;other biological processes	plasma membrane;other membranes;cytosol;cytoskeleton;other cell component		PHLDB2
386	Medium	Q96CW1	AP-2 complex subunit mu OS=Homo sapiens OX=9606 GN=AP2M1 PE=1 SV=2	2	1	1	1	435	49.6	9.54	1.86	cell organization and biogenesis;transport;other biological processes	plasma membrane;other membranes;cytosol;other cytoplasmic organelle;other cell component	signal transduction activity or receptor binding;other molecular function	AP2M1
387	High	Q12840	Kinesin heavy chain isoform 5A OS=Homo sapiens OX=9606 GN=KIF5A PE=1 SV=2	1	1	1	1	1032	117.3	5.9	1.85	cell-cell signaling;cell organization and biogenesis;transport;developmental processes;other biological processes	cytosol;cytoskeleton;other cell component	cytoskeletal activity;other molecular function	KIF5A
388	High	Q6P2Q9	Pre-mRNA-processing-splicing factor 8 OS=Homo sapiens OX=9606 GN=PRPF8 PE=1 SV=2	1	2	2	2	2335	273.4	8.84	1.83	cell organization and biogenesis;RNA metabolism OR transcription;other metabolic processes;other biological processes	nucleus	nucleic acid binding activity;other molecular function	PRPF8
389	Medium	O95819	Mitogen-activated protein kinase kinase kinase kinase 4 OS=Homo sapiens OX=9606 GN=MAP4K4 PE=1 SV=2	1	1	1	1	1239	142	7.46	1.79	cell organization and biogenesis;protein metabolism;other metabolic processes;developmental processes;signal transduction;other biological processes	other cell component	cytoskeletal activity;kinase activity;other molecular function	MAP4K4
390	High	Q9UG63	ATP-binding cassette sub-family F member 2 OS=Homo sapiens OX=9606 GN=ABCF2 PE=1 SV=2	2	1	1	1	623	71.2	7.37	1.76			other molecular function	ABCF2
391	Low	P04114	Apolipoprotein B-100 OS=Homo sapiens OX=9606 GN=APOB PE=1 SV=3	0	1	1	1	4563	515.2	7.05	1.75	cell organization and biogenesis;protein metabolism;other metabolic processes;transport;developmental processes;other biological processes	non-structural extracellular;plasma membrane;other membranes;cytosol;ER/Golgi;other cytoplasmic organelle;other cell component	signal transduction activity or receptor binding;transporter activity;other molecular function	APOB
392	Medium	Q92616	Stalled ribosome sensor GCN1 OS=Homo sapiens OX=9606 GN=GCN1 PE=1 SV=7	0	1	1	1	2671	292.5	7.43	1.72	cell organization and biogenesis;protein metabolism;other metabolic processes;stress response;other biological processes	cytosol;translational apparatus;other cell component	enzyme regulator activity;translation activity;nucleic acid binding activity;other molecular function	GCN1
393	High	Q9H3U1	Protein unc-45 homolog A OS=Homo sapiens OX=9606 GN=UNC45A PE=1 SV=1	2	2	2	2	944	103	6.07	1.72	protein metabolism;other metabolic processes;other biological processes	cytosol;ER/Golgi;nucleus;other cell component	other molecular function	UNC45A
394	High	Q9BQG0	Myb-binding protein 1A OS=Homo sapiens OX=9606 GN=MYBBP1A PE=1 SV=2	2	2	2	2	1328	148.8	9.28	1.7	cell organization and biogenesis;other metabolic processes;stress response;signal transduction;other biological processes	nucleus;other cell component	nucleic acid binding activity;other molecular function	MYBBP1A
395	High	O95299	NADH dehydrogenase [ubiquinone] 1 alpha subcomplex subunit 10, mitochondrial OS=Homo sapiens OX=9606 GN=NDUFA10 PE=1 SV=1	6	1	1	1	355	40.7	8.48	1.7	cell organization and biogenesis;other metabolic processes;transport	other membranes;mitochondrion;other cell component	transporter activity	NDUFA10
396	Medium	P10809	60 kDa heat shock protein, mitochondrial OS=Homo sapiens OX=9606 GN=HSPD1 PE=1 SV=2	2	1	1	1	573	61	5.87	1.69	cell cycle OR cell proliferation;cell organization and biogenesis;protein metabolism;DNA metabolism;other metabolic processes;stress response;transport;developmental processes;signal transduction;other biological processes	non-structural extracellular;plasma membrane;other membranes;cytosol;cytoskeleton;mitochondrion;other cytoplasmic organelle;other cell component	nucleic acid binding activity;other molecular function	HSPD1
397	High	O00566	U3 small nucleolar ribonucleoprotein protein MPP10 OS=Homo sapiens OX=9606 GN=MPHOSPH10 PE=1 SV=2	3	1	1	1	681	78.8	4.86	1.67	RNA metabolism OR transcription;other metabolic processes;other biological processes	nucleus;other cell component		MPHOSPH10
398	High	Q16555	Dihydropyrimidinase-related protein 2 OS=Homo sapiens OX=9606 GN=DPYSL2 PE=1 SV=1	5	3	3	1	572	62.3	6.38	1.66	cell organization and biogenesis;other metabolic processes;transport;developmental processes;signal transduction;other biological processes	plasma membrane;other membranes;cytosol;cytoskeleton	other molecular function	DPYSL2
399	Medium	P51532	Transcription activator BRG1 OS=Homo sapiens OX=9606 GN=SMARCA4 PE=1 SV=2	0	1	1	1	1647	184.5	7.88	1.62	cell organization and biogenesis;RNA metabolism OR transcription;other metabolic processes;developmental processes;other biological processes	nucleus;other cell component	nucleic acid binding activity;other molecular function	SMARCA4
400	High	Q9UHG0	Doublecortin domain-containing protein 2 OS=Homo sapiens OX=9606 GN=DCDC2 PE=1 SV=2	3	1	1	1	476	52.8	6.13	1.62	cell organization and biogenesis;stress response;developmental processes;signal transduction;other biological processes	cytosol;cytoskeleton;other cell component	cytoskeletal activity	DCDC2
401	High	Q9H6S0	3'-5' RNA helicase YTHDC2 OS=Homo sapiens OX=9606 GN=YTHDC2 PE=1 SV=2	1	1	1	1	1430	160.1	8.4	0	cell cycle OR cell proliferation;other biological processes	ER/Golgi;other cell component	other molecular function	YTHDC2
402	Medium	P40616	ADP-ribosylation factor-like protein 1 OS=Homo sapiens OX=9606 GN=ARL1 PE=1 SV=1	9	1	1	1	181	20.4	5.72	0	cell organization and biogenesis;other metabolic processes;transport;other biological processes	other membranes;cytosol;ER/Golgi;other cell component	enzyme regulator activity;other molecular function	ARL1
403	High	Q8WX93	Palladin OS=Homo sapiens OX=9606 GN=PALLD PE=1 SV=3	1	1	1	1	1383	150.5	7.09	0	cell adhesion;cell organization and biogenesis;developmental processes;other biological processes	plasma membrane;other membranes;cytosol;cytoskeleton;mitochondrion;nucleus;other cell component	cytoskeletal activity;other molecular function	PALLD
404	High	P63244	Small ribosomal subunit protein RACK1 OS=Homo sapiens OX=9606 GN=RACK1 PE=1 SV=3	7	2	2	2	317	35.1	7.69	0	cell cycle OR cell proliferation;cell organization and biogenesis;protein metabolism;other metabolic processes;developmental processes;other biological processes	plasma membrane;cytosol;mitochondrion;translational apparatus;nucleus;other cell component	signal transduction activity or receptor binding;enzyme regulator activity;translation activity;other molecular function	RACK1
405	Medium	Q9UJZ1	Stomatin-like protein 2, mitochondrial OS=Homo sapiens OX=9606 GN=STOML2 PE=1 SV=1	4	1	1	1	356	38.5	7.39	0	cell organization and biogenesis;protein metabolism;other metabolic processes;stress response;signal transduction;other biological processes	plasma membrane;other membranes;cytoskeleton;mitochondrion	signal transduction activity or receptor binding;other molecular function	STOML2
406	Medium	Q9H583	HEAT repeat-containing protein 1 OS=Homo sapiens OX=9606 GN=HEATR1 PE=1 SV=3	1	1	1	1	2144	242.2	6.54	0	RNA metabolism OR transcription;other metabolic processes;other biological processes	mitochondrion;nucleus;other cell component	nucleic acid binding activity	HEATR1
407	High	Q00325	Solute carrier family 25 member 3 OS=Homo sapiens OX=9606 GN=SLC25A3 PE=1 SV=2	3	1	1	1	362	40.1	9.38	0	transport	plasma membrane;other membranes;mitochondrion	transporter activity;other molecular function	SLC25A3
408	Medium	Q86UD0	Suppressor APC domain-containing protein 2 OS=Homo sapiens OX=9606 GN=SAPCD2 PE=1 SV=2	2	1	2	1	394	42.6	8.82	0	cell cycle OR cell proliferation;cell organization and biogenesis;other biological processes	plasma membrane;other membranes;cytosol;nucleus;other cell component		SAPCD2
409	Medium	O75643	U5 small nuclear ribonucleoprotein 200 kDa helicase OS=Homo sapiens OX=9606 GN=SNRNP200 PE=1 SV=2	1	1	1	1	2136	244.4	6.06	0	cell organization and biogenesis;RNA metabolism OR transcription;other metabolic processes	nucleus	other molecular function	SNRNP200
410	Medium	Q9UBB6	Neurochondrin OS=Homo sapiens OX=9606 GN=NCDN PE=1 SV=1	1	1	1	1	729	78.8	5.48	0	cell organization and biogenesis;developmental processes;other biological processes	other membranes;cytosol;other cytoplasmic organelle;other cell component		NCDN
411	Medium	Q86UP2	Kinectin OS=Homo sapiens OX=9606 GN=KTN1 PE=1 SV=1	1	1	1	1	1357	156.2	5.64	0	transport;other biological processes	plasma membrane;other membranes;ER/Golgi	cytoskeletal activity	KTN1
412	High	Q9Y6V0	Protein piccolo OS=Homo sapiens OX=9606 GN=PCLO PE=1 SV=5	0	1	1	1	5142	560.4	6.47	0	cell-cell signaling;cell organization and biogenesis;transport;developmental processes;signal transduction;other biological processes	cytoskeleton;other cell component	other molecular function	PCLO
413	High	Q9UH99	SUN domain-containing protein 2 OS=Homo sapiens OX=9606 GN=SUN2 PE=1 SV=3	2	1	1	1	717	80.3	6.73	0	cell cycle OR cell proliferation;cell organization and biogenesis;transport;developmental processes;other biological processes	other membranes;nucleus;other cytoplasmic organelle;other cell component	cytoskeletal activity;other molecular function	SUN2
414	Medium	Q7Z6E9	E3 ubiquitin-protein ligase RBBP6 OS=Homo sapiens OX=9606 GN=RBBP6 PE=1 SV=1	0	1	1	1	1792	201.4	9.64	0	protein metabolism;DNA metabolism;RNA metabolism OR transcription;other metabolic processes;stress response;developmental processes;other biological processes	cytosol;cytoskeleton;nucleus;other cell component	other molecular function	RBBP6
415	High	Q9BX66	Sorbin and SH3 domain-containing protein 1 OS=Homo sapiens OX=9606 GN=SORBS1 PE=1 SV=3	1	1	1	1	1292	142.4	6.84	0	cell adhesion;cell organization and biogenesis;signal transduction;other biological processes	plasma membrane;other membranes;cytosol;cytoskeleton;nucleus;other cell component	signal transduction activity or receptor binding;cytoskeletal activity;other molecular function	SORBS1
416	High	P78344	Eukaryotic translation initiation factor 4 gamma 2 OS=Homo sapiens OX=9606 GN=EIF4G2 PE=1 SV=1	1	1	1	1	907	102.3	7.14	0	cell organization and biogenesis;protein metabolism;other metabolic processes;developmental processes;other biological processes	cytosol;translational apparatus;other cell component	nucleic acid binding activity	EIF4G2
417	High	O00442	RNA 3'-terminal phosphate cyclase OS=Homo sapiens OX=9606 GN=RTCA PE=1 SV=1	3	1	1	1	366	39.3	7.85	0	RNA metabolism OR transcription;other metabolic processes;other biological processes	nucleus	other molecular function	RTCA
418	High	Q15365	Poly(rC)-binding protein 1 OS=Homo sapiens OX=9606 GN=PCBP1 PE=1 SV=2	4	1	1	1	356	37.5	7.09	0	RNA metabolism OR transcription;other metabolic processes;other biological processes	cytosol;nucleus;other cell component	nucleic acid binding activity;other molecular function	PCBP1
419	Low	Q6PRD1	Probable G-protein coupled receptor 179 OS=Homo sapiens OX=9606 GN=GPR179 PE=1 SV=2	0	1	1	1	2367	257.2	5.71	0	signal transduction;other biological processes	plasma membrane;other membranes;other cell component	other molecular function	GPR179
420	Medium	Q14678	KN motif and ankyrin repeat domain-containing protein 1 OS=Homo sapiens OX=9606 GN=KANK1 PE=1 SV=3	1	1	1	1	1352	147.2	5.3	0	cell cycle OR cell proliferation;cell organization and biogenesis;other biological processes	plasma membrane;other membranes;cytoskeleton;nucleus;other cell component	other molecular function	KANK1
421	High	Q08J23	RNA cytosine C(5)-methyltransferase NSUN2 OS=Homo sapiens OX=9606 GN=NSUN2 PE=1 SV=2	3	1	1	1	767	86.4	6.77	0	cell cycle OR cell proliferation;RNA metabolism OR transcription;other metabolic processes;developmental processes;signal transduction;other biological processes	non-structural extracellular;cytoskeleton;mitochondrion;nucleus;other cell component	nucleic acid binding activity;other molecular function	NSUN2
422	High	Q13595	Transformer-2 protein homolog alpha OS=Homo sapiens OX=9606 GN=TRA2A PE=1 SV=1	5	1	1	1	282	32.7	11.27	0	RNA metabolism OR transcription;other metabolic processes;other biological processes	nucleus;other cell component		TRA2A
423	Low	P32321	Deoxycytidylate deaminase OS=Homo sapiens OX=9606 GN=DCTD PE=1 SV=2	8	1	1	1	178	20	7.56	0	other metabolic processes	cytosol;other cell component	other molecular function	DCTD
424	Medium	Q8IYJ2	Uncharacterized protein C10orf67, mitochondrial OS=Homo sapiens OX=9606 GN=C10orf67 PE=1 SV=3	2	1	1	1	551	63.6	8.84	0		mitochondrion		C10orf67
425	High	Q9BZI7	Regulator of nonsense transcripts 3B OS=Homo sapiens OX=9606 GN=UPF3B PE=1 SV=1	2	1	1	1	483	57.7	9.48	0	cell organization and biogenesis;RNA metabolism OR transcription;other metabolic processes;transport;developmental processes;other biological processes	cytosol;cytoskeleton;nucleus;other cell component	nucleic acid binding activity	UPF3B
426	High	O15371	Eukaryotic translation initiation factor 3 subunit D OS=Homo sapiens OX=9606 GN=EIF3D PE=1 SV=1	3	1	1	1	548	63.9	6.05	0	cell organization and biogenesis;protein metabolism;other metabolic processes;other biological processes	cytosol;translational apparatus;other cell component	nucleic acid binding activity	EIF3D
427	High	Q8TB72	Pumilio homolog 2 OS=Homo sapiens OX=9606 GN=PUM2 PE=1 SV=2	1	1	1	1	1066	114.1	7.08	0	cell organization and biogenesis;RNA metabolism OR transcription;other metabolic processes;developmental processes;other biological processes	other membranes;cytosol;nucleus;other cell component	nucleic acid binding activity	PUM2
428	High	Q9BWT7	Caspase recruitment domain-containing protein 10 OS=Homo sapiens OX=9606 GN=CARD10 PE=1 SV=2	1	1	1	1	1032	115.9	5.95	0	cell organization and biogenesis;signal transduction;other biological processes	other cell component	other molecular function	CARD10
429	High	Q9H0S4	Probable ATP-dependent RNA helicase DDX47 OS=Homo sapiens OX=9606 GN=DDX47 PE=1 SV=1	2	1	1	1	455	50.6	9.1	0	RNA metabolism OR transcription;other metabolic processes;signal transduction	nucleus	other molecular function	DDX47
430	Medium	Q96CN5	Leucine-rich repeat-containing protein 45 OS=Homo sapiens OX=9606 GN=LRRC45 PE=1 SV=1	3	1	1	1	670	75.9	6.23	0		plasma membrane;other membranes;cytosol;cytoskeleton;nucleus		LRRC45
431	Medium	O43566	Regulator of G-protein signaling 14 OS=Homo sapiens OX=9606 GN=RGS14 PE=1 SV=4	2	1	1	1	566	61.4	8.19	0	cell cycle OR cell proliferation;cell organization and biogenesis;stress response;transport;signal transduction;other biological processes	plasma membrane;other membranes;cytoskeleton;nucleus;other cell component	enzyme regulator activity;cytoskeletal activity;other molecular function	RGS14
432	Medium	B5ME19	Eukaryotic translation initiation factor 3 subunit C-like protein OS=Homo sapiens OX=9606 GN=EIF3CL PE=1 SV=1	1	1	1	1	914	105.4	5.64	0	cell organization and biogenesis;protein metabolism;other metabolic processes	translational apparatus;other cell component	nucleic acid binding activity;other molecular function	EIF3CL
433	High	Q8N3F8	MICAL-like protein 1 OS=Homo sapiens OX=9606 GN=MICALL1 PE=1 SV=2	1	1	2	1	863	93.4	7.25	0	cell organization and biogenesis;transport;developmental processes;other biological processes	other membranes;other cytoplasmic organelle	other molecular function	MICALL1
434	High	Q01813	ATP-dependent 6-phosphofructokinase, platelet type OS=Homo sapiens OX=9606 GN=PFKP PE=1 SV=2	1	1	1	1	784	85.5	7.55	0	other metabolic processes;other biological processes	cytosol;other cell component	kinase activity;other molecular function	PFKP
435	High	Q96QC0	Serine/threonine-protein phosphatase 1 regulatory subunit 10 OS=Homo sapiens OX=9606 GN=PPP1R10 PE=1 SV=1	1	1	2	1	940	99	9.17	0	transport;other biological processes	nucleus;other cell component	enzyme regulator activity;nucleic acid binding activity;other molecular function	PPP1R10
436	High	Q96T37	RNA-binding protein 15 OS=Homo sapiens OX=9606 GN=RBM15 PE=1 SV=2	2	2	3	2	977	107.1	10.08	0	cell organization and biogenesis;RNA metabolism OR transcription;other metabolic processes;developmental processes;signal transduction;other biological processes	other membranes;nucleus;other cell component	nucleic acid binding activity	RBM15
437	High	Q14527	Helicase-like transcription factor OS=Homo sapiens OX=9606 GN=HLTF PE=1 SV=2	3	2	2	2	1009	113.9	8.6	0	cell organization and biogenesis;protein metabolism;DNA metabolism;RNA metabolism OR transcription;other metabolic processes;stress response;other biological processes	plasma membrane;other membranes;nucleus;other cell component	nucleic acid binding activity;other molecular function	HLTF
438	High	O60832	H/ACA ribonucleoprotein complex subunit DKC1 OS=Homo sapiens OX=9606 GN=DKC1 PE=1 SV=3	2	1	1	1	514	57.6	9.42	0	cell organization and biogenesis;DNA metabolism;RNA metabolism OR transcription;other metabolic processes;other biological processes	nucleus;other cell component	nucleic acid binding activity;other molecular function	DKC1
439	High	Q02543	Large ribosomal subunit protein eL20 OS=Homo sapiens OX=9606 GN=RPL18A PE=1 SV=2	5	1	1	1	176	20.7	10.71	0	protein metabolism;other metabolic processes	cytosol;translational apparatus;other cell component	other molecular function	RPL18A
440	Medium	Q8N961	Ankyrin repeat and BTB/POZ domain-containing protein 2 OS=Homo sapiens OX=9606 GN=ABTB2 PE=1 SV=2	2	1	1	1	1025	113.6	6.29	0	other biological processes		other molecular function	ABTB2
441	Medium	Q7Z4L5	Tetratricopeptide repeat protein 21B OS=Homo sapiens OX=9606 GN=TTC21B PE=1 SV=2	1	1	1	1	1316	150.8	6.96	0	cell organization and biogenesis;transport;developmental processes;signal transduction;other biological processes	cytoskeleton;other cell component	other molecular function	TTC21B
442	High	Q8NDV7	Trinucleotide repeat-containing gene 6A protein OS=Homo sapiens OX=9606 GN=TNRC6A PE=1 SV=2	0	1	1	1	1962	210.2	7.01	0	stress response;other biological processes	cytosol;ER/Golgi;nucleus;other cell component		TNRC6A
443	Medium	P46783	Small ribosomal subunit protein eS10 OS=Homo sapiens OX=9606 GN=RPS10 PE=1 SV=1	5	1	1	1	165	18.9	10.15	0	protein metabolism;other metabolic processes	cytosol;translational apparatus;nucleus;other cell component	other molecular function	RPS10
444	High	Q16777	Histone H2A type 2-C OS=Homo sapiens OX=9606 GN=H2AC20 PE=1 SV=4	15	1	2	1	129	14	10.9	0		nucleus;other cell component	nucleic acid binding activity;other molecular function	H2AC20
445	High	P84243	Histone H3.3 OS=Homo sapiens OX=9606 GN=H3-3B PE=1 SV=2	7	1	1	1	136	15.3	11.27	0	cell organization and biogenesis;other biological processes	non-structural extracellular;nucleus;other cell component	nucleic acid binding activity;other molecular function	H3-3A; H3-3B
446	High	Q13761	Runt-related transcription factor 3 OS=Homo sapiens OX=9606 GN=RUNX3 PE=1 SV=2	2	1	1	1	415	44.3	9.47	0	protein metabolism;other metabolic processes;developmental processes;other biological processes	cytosol;nucleus;other cell component	nucleic acid binding activity;other molecular function	RUNX3
447	High	Q9C0A0	Contactin-associated protein-like 4 OS=Homo sapiens OX=9606 GN=CNTNAP4 PE=1 SV=3	1	1	2	1	1308	145.2	6.68	0	cell adhesion;other biological processes	plasma membrane;other membranes;other cell component		CNTNAP4
448	High	Q96HL8	SH3 domain-containing YSC84-like protein 1 OS=Homo sapiens OX=9606 GN=SH3YL1 PE=1 SV=1	3	1	2	1	342	37.1	9.11	0	other metabolic processes;other biological processes	plasma membrane;other membranes	other molecular function	SH3YL1
449	High	Q8NE71	ATP-binding cassette sub-family F member 1 OS=Homo sapiens OX=9606 GN=ABCF1 PE=1 SV=2	2	1	1	1	845	95.9	6.8	0	protein metabolism;other metabolic processes;stress response;other biological processes	cytosol;nucleus;other cell component	translation activity;nucleic acid binding activity;other molecular function	ABCF1
450	Low	Q5VXI9	Lipase member N OS=Homo sapiens OX=9606 GN=LIPN PE=2 SV=2	8	1	1	1	398	45.5	6.84	0	other metabolic processes;other biological processes	non-structural extracellular	other molecular function	LIPN
451	High	Q9P2R6	Arginine-glutamic acid dipeptide repeats protein OS=Homo sapiens OX=9606 GN=RERE PE=1 SV=2	1	1	1	1	1566	172.3	7.69	0	cell cycle OR cell proliferation;cell organization and biogenesis;developmental processes;other biological processes	nucleus	nucleic acid binding activity;other molecular function	RERE
452	High	Q16778	Histone H2B type 2-E OS=Homo sapiens OX=9606 GN=H2BC21 PE=1 SV=3	7	1	1	1	126	13.9	10.32	0	cell organization and biogenesis;stress response	non-structural extracellular;cytosol;nucleus;other cell component	nucleic acid binding activity;other molecular function	H2BC21
453	Medium	O43299	AP-5 complex subunit zeta-1 OS=Homo sapiens OX=9606 GN=AP5Z1 PE=1 SV=2	1	1	1	1	807	88.5	7.01	0	DNA metabolism;stress response;transport	other membranes;nucleus;other cytoplasmic organelle;other cell component		AP5Z1
454	Medium	Q14974	Importin subunit beta-1 OS=Homo sapiens OX=9606 GN=KPNB1 PE=1 SV=2	1	1	1	1	876	97.1	4.78	0	cell cycle OR cell proliferation;cell organization and biogenesis;transport;signal transduction;other biological processes	non-structural extracellular;other membranes;cytosol;ER/Golgi;nucleus;other cell component	other molecular function	KPNB1
455	Medium	A0A0B4J1U7	Immunoglobulin heavy variable 6-1 OS=Homo sapiens OX=9606 GN=IGHV6-1 PE=3 SV=1	6	1	2	1	121	13.5	9.2	0	other biological processes	non-structural extracellular;plasma membrane;other membranes;other cell component	other molecular function	IGHV6-1
456	Medium	O60313	Dynamin-like 120 kDa protein, mitochondrial OS=Homo sapiens OX=9606 GN=OPA1 PE=1 SV=3	1	1	1	1	960	111.6	7.87	0	cell organization and biogenesis;other metabolic processes;stress response;transport;developmental processes;other biological processes	other membranes;cytosol;cytoskeleton;mitochondrion;nucleus;other cell component	cytoskeletal activity;other molecular function	OPA1
457	Medium	O95391	Pre-mRNA-splicing factor SLU7 OS=Homo sapiens OX=9606 GN=SLU7 PE=1 SV=2	2	1	1	1	586	68.3	7.14	0	cell organization and biogenesis;RNA metabolism OR transcription;other metabolic processes;stress response;transport	cytosol;nucleus;other cell component	nucleic acid binding activity;other molecular function	SLU7
458	High	Q00341	Vigilin OS=Homo sapiens OX=9606 GN=HDLBP PE=1 SV=3	1	1	1	1	1268	141.4	6.87	0	other metabolic processes;transport	non-structural extracellular;plasma membrane;other membranes;nucleus;other cell component	nucleic acid binding activity;other molecular function	HDLBP
459	High	O75367	Core histone macro-H2A.1 OS=Homo sapiens OX=9606 GN=MACROH2A1 PE=1 SV=5	2	1	1	1	369	39.2	9.83	0	cell organization and biogenesis;DNA metabolism;RNA metabolism OR transcription;other metabolic processes;stress response;other biological processes	nucleus;other cell component	enzyme regulator activity;nucleic acid binding activity;other molecular function	MACROH2A1
460	High	Q96PU8	KH domain-containing RNA-binding protein QKI OS=Homo sapiens OX=9606 GN=QKI PE=1 SV=1	4	1	1	1	341	37.6	8.56	0	RNA metabolism OR transcription;other metabolic processes;transport;developmental processes;other biological processes	cytosol;nucleus;other cell component	nucleic acid binding activity;other molecular function	QKI
461	Medium	Q9Y283	Inversin OS=Homo sapiens OX=9606 GN=INVS PE=1 SV=2	1	1	1	1	1065	117.8	9.35	0	cell-cell signaling;signal transduction;other biological processes	other membranes;cytoskeleton;nucleus;other cell component	other molecular function	INVS
462	Medium	P46939	Utrophin OS=Homo sapiens OX=9606 GN=UTRN PE=1 SV=2	0	1	1	1	3433	394.2	5.33	0	cell-cell signaling;other biological processes	plasma membrane;other membranes;cytoskeleton;nucleus;other cell component	signal transduction activity or receptor binding;cytoskeletal activity;other molecular function	UTRN
463	Medium	Q14790	Caspase-8 OS=Homo sapiens OX=9606 GN=CASP8 PE=1 SV=1	3	1	1	1	479	55.4	5.1	0	protein metabolism;other metabolic processes;developmental processes;signal transduction;other biological processes	plasma membrane;other membranes;cytosol;cytoskeleton;mitochondrion;nucleus;other cell component	signal transduction activity or receptor binding;other molecular function	CASP8
464	Medium	Q9UPX0	Protein turtle homolog B OS=Homo sapiens OX=9606 GN=IGSF9B PE=2 SV=2	1	1	1	1	1349	147	6.65	0	cell adhesion;developmental processes	plasma membrane;other membranes;other cell component		IGSF9B
465	High	P42704	Leucine-rich PPR motif-containing protein, mitochondrial OS=Homo sapiens OX=9606 GN=LRPPRC PE=1 SV=3	1	1	1	1	1394	157.8	6.13	0	RNA metabolism OR transcription;other metabolic processes;transport;other biological processes	other membranes;cytoskeleton;mitochondrion;nucleus;other cell component	cytoskeletal activity;nucleic acid binding activity;other molecular function	LRPPRC
466	Medium	Q96DT7	Zinc finger and BTB domain-containing protein 10 OS=Homo sapiens OX=9606 GN=ZBTB10 PE=1 SV=2	2	1	1	1	871	94.8	5.16	0	other biological processes	nucleus;other cell component	nucleic acid binding activity;other molecular function	ZBTB10
467	Medium	Q9NYC9	Dynein axonemal heavy chain 9 OS=Homo sapiens OX=9606 GN=DNAH9 PE=1 SV=3	0	1	1	1	4486	511.6	5.91	0	cell organization and biogenesis;transport;other biological processes	non-structural extracellular;cytoskeleton	cytoskeletal activity;other molecular function	DNAH9
468	High	Q9UKF6	Cleavage and polyadenylation specificity factor subunit 3 OS=Homo sapiens OX=9606 GN=CPSF3 PE=1 SV=1	1	1	1	1	684	77.4	5.6	0	RNA metabolism OR transcription;other metabolic processes;other biological processes	nucleus;other cell component	nucleic acid binding activity;other molecular function	CPSF3
469	High	P46777	Large ribosomal subunit protein uL18 OS=Homo sapiens OX=9606 GN=RPL5 PE=1 SV=3	2	1	1	1	297	34.3	9.72	0	cell organization and biogenesis;protein metabolism;RNA metabolism OR transcription;other metabolic processes;other biological processes	cytosol;ER/Golgi;translational apparatus;nucleus;other cell component	enzyme regulator activity;nucleic acid binding activity;other molecular function	RPL5
470	High	Q8IXT5	RNA-binding protein 12B OS=Homo sapiens OX=9606 GN=RBM12B PE=1 SV=2	1	1	1	1	1001	118	6.81	0	other biological processes	nucleus;other cell component		RBM12B
471	High	P02751	Fibronectin OS=Homo sapiens OX=9606 GN=FN1 PE=1 SV=5	1	1	1	1	2477	272.2	5.5	0	cell adhesion;cell organization and biogenesis;protein metabolism;other metabolic processes;stress response;developmental processes;signal transduction;other biological processes	non-structural extracellular;extracellular matrix;plasma membrane;other membranes;ER/Golgi;other cell component	signal transduction activity or receptor binding;enzyme regulator activity;other molecular function	FN1
472	High	Q14498	RNA-binding protein 39 OS=Homo sapiens OX=9606 GN=RBM39 PE=1 SV=2	3	1	1	1	530	59.3	10.1	0	RNA metabolism OR transcription;other metabolic processes;other biological processes	cytoskeleton;nucleus;other cell component	other molecular function	RBM39
473	Medium	A0A0C4DH35	Probable non-functional immunoglobulin heavy variable 3-35 OS=Homo sapiens OX=9606 GN=IGHV3-35 PE=1 SV=1	9	1	1	1	117	12.8	7.88	0	other biological processes	non-structural extracellular;plasma membrane;other membranes;other cell component	other molecular function	IGHV3-35
474	High	Q9NZM5	Ribosome biogenesis protein NOP53 OS=Homo sapiens OX=9606 GN=NOP53 PE=1 SV=2	2	1	1	1	478	54.4	10.32	0	cell cycle OR cell proliferation;cell organization and biogenesis;DNA metabolism;RNA metabolism OR transcription;other metabolic processes;stress response;signal transduction;other biological processes	cytosol;nucleus;other cell component	nucleic acid binding activity;other molecular function	NOP53
475	Medium	Q58EX7	Puratrophin-1 OS=Homo sapiens OX=9606 GN=PLEKHG4 PE=1 SV=1	1	1	1	1	1191	130.7	5.64	0	cell organization and biogenesis;developmental processes;other biological processes	plasma membrane;other membranes;cytosol;other cell component	enzyme regulator activity	PLEKHG4
476	Medium	Q4KWH8	1-phosphatidylinositol 4,5-bisphosphate phosphodiesterase eta-1 OS=Homo sapiens OX=9606 GN=PLCH1 PE=1 SV=1	0	1	1	1	1693	189.1	7.74	0	other metabolic processes;transport;signal transduction	plasma membrane;other membranes;other cell component	other molecular function	PLCH1
477	Medium	Q9BQS8	FYVE and coiled-coil domain-containing protein 1 OS=Homo sapiens OX=9606 GN=FYCO1 PE=1 SV=3	1	1	1	1	1478	166.9	4.92	0	transport;other biological processes	ER/Golgi;other cytoplasmic organelle;other cell component	other molecular function	FYCO1
478	High	P46087	Probable 28S rRNA (cytosine(4447)-C(5))-methyltransferase OS=Homo sapiens OX=9606 GN=NOP2 PE=1 SV=2	1	1	1	1	812	89.2	9.23	0	cell organization and biogenesis;RNA metabolism OR transcription;other metabolic processes;other biological processes	nucleus	other molecular function	NOP2
479	High	Q86TG7	Retrotransposon-derived protein PEG10 OS=Homo sapiens OX=9606 GN=PEG10 PE=1 SV=2	1	1	1	1	708	80.1	6.39	0	cell organization and biogenesis;transport;other biological processes	non-structural extracellular;other membranes;cytosol;nucleus;other cell component	nucleic acid binding activity;other molecular function	PEG10
480	High	P78362	SRSF protein kinase 2 OS=Homo sapiens OX=9606 GN=SRPK2 PE=1 SV=3	2	1	1	1	688	77.5	4.97	0	cell organization and biogenesis;protein metabolism;RNA metabolism OR transcription;other metabolic processes;stress response;developmental processes;signal transduction;other biological processes	cytosol;nucleus;other cell component	kinase activity;other molecular function	SRPK2
481	High	Q9BYK8	3'-5' exoribonuclease HELZ2 OS=Homo sapiens OX=9606 GN=HELZ2 PE=1 SV=7	1	2	2	2	2896	322.1	8	0	other biological processes	cytosol;nucleus;other cell component	nucleic acid binding activity;other molecular function	HELZ2
482	Medium	Q49AM3	Tetratricopeptide repeat protein 31 OS=Homo sapiens OX=9606 GN=TTC31 PE=1 SV=3	3	1	1	1	519	57.1	8.22	0				TTC31
483	High	Q9H694	Protein bicaudal C homolog 1 OS=Homo sapiens OX=9606 GN=BICC1 PE=1 SV=2	1	1	1	1	974	104.8	8.54	0	developmental processes;other biological processes	other cell component		BICC1
484	Medium	P49790	Nuclear pore complex protein Nup153 OS=Homo sapiens OX=9606 GN=NUP153 PE=1 SV=2	1	1	1	1	1475	153.8	8.73	0	cell organization and biogenesis;transport;other biological processes	other membranes;cytosol;nucleus;other cell component	nucleic acid binding activity;other molecular function	NUP153
485	Medium	Q5SNV9	Uncharacterized protein C1orf167 OS=Homo sapiens OX=9606 GN=C1orf167 PE=2 SV=2	1	1	1	1	1468	162.3	10.7	0				C1orf167
486	Medium	Q86US8	Telomerase-binding protein EST1A OS=Homo sapiens OX=9606 GN=SMG6 PE=1 SV=2	1	1	1	1	1419	160.4	7.05	0	RNA metabolism OR transcription;other metabolic processes;transport;other biological processes	cytosol;nucleus;other cell component	nucleic acid binding activity;other molecular function	SMG6
487	Medium	Q9UHR6	Zinc finger HIT domain-containing protein 2 OS=Homo sapiens OX=9606 GN=ZNHIT2 PE=1 SV=1	2	1	1	1	403	42.9	5.99	0			other molecular function	ZNHIT2
488	High	Q9UPN3	Microtubule-actin cross-linking factor 1, isoforms 1/2/3/4/5 OS=Homo sapiens OX=9606 GN=MACF1 PE=1 SV=4	1	3	3	1	7388	837.8	5.39	0	cell-cell signaling;cell organization and biogenesis;stress response;transport;signal transduction;other biological processes	plasma membrane;other membranes;cytoskeleton;ER/Golgi;other cell component	cytoskeletal activity;other molecular function	MACF1
489	High	P06576	ATP synthase subunit beta, mitochondrial OS=Homo sapiens OX=9606 GN=ATP5F1B PE=1 SV=3	3	1	1	1	529	56.5	5.4	0	other metabolic processes;transport;developmental processes;other biological processes	plasma membrane;other membranes;mitochondrion;other cell component	signal transduction activity or receptor binding;transporter activity;other molecular function	ATP5F1B
490	High	Q9H074	Polyadenylate-binding protein-interacting protein 1 OS=Homo sapiens OX=9606 GN=PAIP1 PE=1 SV=1	2	1	1	1	479	53.5	4.81	0	protein metabolism;other metabolic processes;other biological processes	cytosol;other cell component	nucleic acid binding activity	PAIP1
491	High	Q13162	Peroxiredoxin-4 OS=Homo sapiens OX=9606 GN=PRDX4 PE=1 SV=1	7	1	1	1	271	30.5	6.29	0	cell organization and biogenesis;protein metabolism;other metabolic processes;stress response;developmental processes;signal transduction;other biological processes	non-structural extracellular;cytosol;ER/Golgi;other cell component	other molecular function	PRDX4
492	Medium	P13807	Glycogen [starch] synthase, muscle OS=Homo sapiens OX=9606 GN=GYS1 PE=1 SV=2	1	1	1	1	737	83.7	6.18	0	other metabolic processes;developmental processes	cytosol;other cell component	other molecular function	GYS1
493	High	P33993	DNA replication licensing factor MCM7 OS=Homo sapiens OX=9606 GN=MCM7 PE=1 SV=4	1	1	1	1	719	81.3	6.46	0	cell cycle OR cell proliferation;cell organization and biogenesis;DNA metabolism;other metabolic processes;stress response;other biological processes	cytosol;nucleus;other cell component	nucleic acid binding activity;other molecular function	MCM7
494	Medium	Q9BRL6	Serine/arginine-rich splicing factor 8 OS=Homo sapiens OX=9606 GN=SRSF8 PE=1 SV=1	3	1	1	1	282	32.3	11.72	0	RNA metabolism OR transcription;other metabolic processes	cytosol;nucleus		SRSF8
495	High	O43823	A-kinase anchor protein 8 OS=Homo sapiens OX=9606 GN=AKAP8 PE=1 SV=1	3	2	2	2	692	76.1	5.15	0	cell cycle OR cell proliferation;cell organization and biogenesis;stress response;transport;signal transduction;other biological processes	nucleus;other cell component	nucleic acid binding activity;other molecular function	AKAP8
496	High	O60841	Eukaryotic translation initiation factor 5B OS=Homo sapiens OX=9606 GN=EIF5B PE=1 SV=4	2	1	1	1	1220	138.7	5.49	0	cell organization and biogenesis;protein metabolism;other metabolic processes;other biological processes	cytosol;other cell component	nucleic acid binding activity;other molecular function	EIF5B
497	Medium	O95229	ZW10 interactor OS=Homo sapiens OX=9606 GN=ZWINT PE=1 SV=2	4	1	1	1	277	31.3	5.15	0	cell cycle OR cell proliferation;cell organization and biogenesis;signal transduction;other biological processes	cytosol;nucleus;other cell component		ZWINT
498	High	Q9Y6V7	Probable ATP-dependent RNA helicase DDX49 OS=Homo sapiens OX=9606 GN=DDX49 PE=1 SV=1	2	1	1	1	483	54.2	9.06	0	RNA metabolism OR transcription;other metabolic processes;other biological processes	nucleus	other molecular function	DDX49
499	Medium	Q9NVL8	Factor associated with metabolism and energy OS=Homo sapiens OX=9606 GN=CCDC198 PE=1 SV=2	3	1	1	1	296	34.7	9.28	0	other biological processes	plasma membrane;other membranes;other cell component		CCDC198
500	High	Q5VT79	Annexin A8-like protein 1 OS=Homo sapiens OX=9606 GN=ANXA8L1 PE=2 SV=2	3	1	1	1	327	36.9	5.78	0	cell organization and biogenesis;transport	plasma membrane;other membranes;other cell component	other molecular function	ANXA8L1
501	High	P62913	Large ribosomal subunit protein uL5 OS=Homo sapiens OX=9606 GN=RPL11 PE=1 SV=2	5	1	1	1	178	20.2	9.6	0	cell organization and biogenesis;protein metabolism;RNA metabolism OR transcription;other metabolic processes;other biological processes	cytosol;translational apparatus;nucleus;other cell component	enzyme regulator activity;nucleic acid binding activity;other molecular function	RPL11
502	High	Q9Y265	RuvB-like 1 OS=Homo sapiens OX=9606 GN=RUVBL1 PE=1 SV=1	4	1	1	1	456	50.2	6.42	0	cell cycle OR cell proliferation;cell organization and biogenesis;DNA metabolism;other metabolic processes;stress response;other biological processes	other membranes;cytosol;cytoskeleton;nucleus;other cell component	other molecular function	RUVBL1
503	High	Q6UN15	Pre-mRNA 3'-end-processing factor FIP1 OS=Homo sapiens OX=9606 GN=FIP1L1 PE=1 SV=1	5	1	1	1	594	66.5	5.59	0	RNA metabolism OR transcription;other metabolic processes	cytosol;nucleus		FIP1L1
504	High	P41091	Eukaryotic translation initiation factor 2 subunit 3 OS=Homo sapiens OX=9606 GN=EIF2S3 PE=1 SV=3	3	1	1	1	472	51.1	8.4	0	cell organization and biogenesis;protein metabolism;other metabolic processes	cytosol;other cell component	nucleic acid binding activity;other molecular function	EIF2S3
505	Medium	Q9BR76	Coronin-1B OS=Homo sapiens OX=9606 GN=CORO1B PE=1 SV=1	2	1	1	1	489	54.2	5.88	0	cell organization and biogenesis;stress response;other biological processes	plasma membrane;other membranes;cytosol;cytoskeleton;other cell component	cytoskeletal activity;other molecular function	CORO1B
506	Medium	P98175	RNA-binding protein 10 OS=Homo sapiens OX=9606 GN=RBM10 PE=1 SV=3	1	1	1	1	930	103.5	5.97	0	cell cycle OR cell proliferation;RNA metabolism OR transcription;other metabolic processes;other biological processes	nucleus;other cell component	nucleic acid binding activity;other molecular function	RBM10
507	High	Q9BZH6	WD repeat-containing protein 11 OS=Homo sapiens OX=9606 GN=WDR11 PE=1 SV=1	1	1	1	1	1224	136.6	6.92	0	cell organization and biogenesis;transport;developmental processes;other biological processes	cytosol;cytoskeleton;ER/Golgi;nucleus;other cell component		WDR11
508	Medium	Q709C8	Intermembrane lipid transfer protein VPS13C OS=Homo sapiens OX=9606 GN=VPS13C PE=1 SV=1	0	1	1	1	3753	422.1	6.83	0	cell organization and biogenesis;transport;other biological processes	other membranes;cytosol;mitochondrion;ER/Golgi;other cytoplasmic organelle;other cell component		VPS13C
509	High	P18621	Large ribosomal subunit protein uL22 OS=Homo sapiens OX=9606 GN=RPL17 PE=1 SV=3	5	1	1	1	184	21.4	10.17	0	protein metabolism;other metabolic processes	cytosol;translational apparatus;other cell component	other molecular function	RPL17
510	Medium	Q14542	Equilibrative nucleoside transporter 2 OS=Homo sapiens OX=9606 GN=SLC29A2 PE=1 SV=3	2	1	1	1	456	50.1	6.11	0	transport	plasma membrane;other membranes;nucleus	transporter activity	SLC29A2
511	High	P62910	Large ribosomal subunit protein eL32 OS=Homo sapiens OX=9606 GN=RPL32 PE=1 SV=2	5	1	1	1	135	15.9	11.33	0	protein metabolism;other metabolic processes	cytosol;translational apparatus;other cell component	other molecular function	RPL32
512	High	Q9UJA5	tRNA (adenine(58)-N(1))-methyltransferase non-catalytic subunit TRM6 OS=Homo sapiens OX=9606 GN=TRMT6 PE=1 SV=1	4	1	1	1	497	55.8	7.55	0	RNA metabolism OR transcription;other metabolic processes	nucleus;other cell component		TRMT6
513	High	Q49A26	Cytokine-like nuclear factor N-PAC OS=Homo sapiens OX=9606 GN=GLYR1 PE=1 SV=4	2	1	1	1	553	60.5	9.17	0	cell organization and biogenesis;RNA metabolism OR transcription;other metabolic processes	cytosol;nucleus;other cell component	nucleic acid binding activity;other molecular function	GLYR1
514	Medium	Q9C0J8	pre-mRNA 3' end processing protein WDR33 OS=Homo sapiens OX=9606 GN=WDR33 PE=1 SV=2	1	1	1	1	1336	145.8	9.17	0	DNA metabolism;RNA metabolism OR transcription;other metabolic processes;stress response;other biological processes	nucleus;other cell component		WDR33

## Sheet: Fig. 4
Fig. 4E γ-H2AX foci number per cell of 786-O									Fig. 4G Tail DNA of 786-O (%)									Fig. 4I Relative HRR efficiency (Percentage of GFP+ cell)					Fig. 4N CtIP foci number per cell of 786-O									Fig. 4O RAD51 foci number per cell of 786-O									Fig. 4P RPA32 foci number per cell of 786-O
Scramble		shACOX2		shACOX2+FL		shACOX2+MD1			Scramble		shACOX2		shACOX2+FL		shACOX2+MD1			Scramble	shACOX2	shACOX2+FL	shACOX2+MD1		Scramble		shACOX2		shACOX2+FL		shACOX2+MD1			Scramble		shACOX2		shACOX2+FL		shACOX2+MD1			Scramble		shACOX2		shACOX2+FL		shACOX2+MD1
NC	CPT	NC	CPT	NC	CPT	NC	CPT		NC	CPT	NC	CPT	NC	CPT	NC	CPT		2.96	5.12	2.87	4.99		NC	CPT	NC	CPT	NC	CPT	NC	CPT		NC	CPT	NC	CPT	NC	CPT	NC	CPT		NC	CPT	NC	CPT	NC	CPT	NC	CPT
49	251	39	147	52	242	36	155		13.7	81.42	13.88	51.83	15.06	85.81	4.91	49.76		3.59	5.77	3.38	5.2		72	138	70	225	74	125	74	219		64	171	77	253	89	164	89	243		76	162	92	248	94	156	83	273
49	243	37	146	46	241	33	152		13.15	74.97	9.86	40.28	14.07	74	9.72	42.49		2.64	4.89	2.68	4.88		67	136	69	224	71	121	73	215		59	171	77	251	75	154	86	241		74	152	88	242	88	143	78	268
47	240	34	142	44	241	33	151		12.87	74.29	8.85	36.16	11.24	73.91	9.68	41.3							66	136	69	218	70	119	72	214		57	170	75	248	74	154	81	240		73	151	87	234	78	142	76	263
47	238	33	142	41	240	31	137		12.28	71.57	6.68	35.83	8.81	73.68	7.54	40.96		Fig. 4K Relative NHEJ efficiency (Percentage of GFP+ cell)					65	131	68	217	66	119	71	212		55	167	74	248	73	150	75	239		70	136	85	233	77	141	75	254
47	238	28	140	39	239	31	134		10.31	71.21	6.44	33.83	8.74	73.36	7.47	36.29		Scramble	shACOX2	shACOX2+FL	shACOX2+MD1		65	126	67	203	65	119	71	206		55	165	74	245	73	149	74	237		65	136	82	224	73	140	74	250
47	236	27	139	39	232	31	131		9.15	69.47	6.41	33.25	7.16	73.24	7.18	34.63		4.95	4.93	5.01	4.74		63	126	65	200	64	117	71	204		55	154	73	244	72	148	73	236		64	135	79	224	72	140	74	249
46	231	27	138	38	231	29	129		9.04	67.48	6.39	31.55	7.11	70.65	7.08	34.01		5.41	5.71	5.22	5.41		61	119	65	199	63	115	70	201		55	153	73	243	66	148	73	235		60	132	74	222	71	136	73	245
45	228	25	137	38	229	29	128		8.05	66.78	6.36	30.94	6.99	69.77	6.87	33.85		4.8	4.86	4.83	4.55		61	119	65	198	59	114	68	201		53	151	73	242	65	148	73	233		58	132	71	222	70	135	72	244
44	226	25	137	37	226	28	127		8.01	66.67	6.27	30.7	6.92	69.75	6.43	33.65							60	118	65	198	59	113	68	200		53	151	72	242	65	147	72	231		57	131	70	220	68	132	71	240
42	225	24	135	37	225	27	124		7.82	66.52	6.17	30.36	6.9	67.92	6.4	33.41							59	118	64	198	57	112	67	199		52	150	72	241	63	147	72	230		57	130	68	219	67	130	69	239
41	225	24	132	37	224	26	120		7.53	65.55	6.1	30.31	6.84	65.75	6.12	30.83							58	113	64	196	55	109	67	198		50	149	69	239	62	147	66	229		57	130	68	217	66	130	69	239
41	223	23	131	36	219	26	119		7.18	63.83	5.85	29.42	6.81	65.23	5.95	30.7							58	111	64	192	55	109	66	197		50	148	68	236	59	146	66	227		54	129	68	215	65	129	68	238
40	221	22	131	36	219	26	116		6.79	63.46	5.59	28.35	6.74	65.06	5.93	29.76							57	111	63	192	54	108	66	196		50	147	66	235	58	145	66	226		53	128	67	214	63	129	68	235
39	220	22	130	35	216	25	116		6.75	63.33	5.56	28.05	6.56	65.04	5.93	28.88							56	110	62	190	54	108	65	194		49	146	66	234	56	145	66	225		51	126	67	214	63	128	65	235
39	220	21	126	33	216	24	115		6.75	62.92	5.55	27.99	6.45	64.89	5.86	28.48							54	110	62	188	54	106	65	193		49	146	66	234	55	145	66	225		50	126	66	214	61	128	65	231
38	219	21	125	33	214	24	111		6.69	62.77	5.49	27.95	6.28	64.34	5.8	28.43							54	110	62	188	52	104	64	191		48	145	66	234	48	144	66	224		50	126	66	214	60	127	64	231
38	218	21	123	33	212	23	111		6.66	62.75	5.42	27.83	6.23	63.99	5.71	28.2							53	108	61	188	52	104	62	190		46	144	66	233	48	143	65	224		49	121	64	213	60	125	64	231
37	216	20	122	32	211	23	107		6.61	62.73	5.34	27.78	6.2	63.94	5.63	28.08							53	107	60	187	51	103	60	190		45	142	66	232	47	143	65	223		48	120	63	212	54	123	63	227
37	216	20	117	32	209	22	106		6.59	62.51	5.23	26.87	6.19	63.33	5.45	27.78							52	105	60	185	50	102	60	190		45	141	66	232	47	141	64	223		46	120	63	209	50	123	63	224
37	215	19	117	31	207	21	106		6.57	62.47	5.17	26.38	6.16	63.25	5.41	27.71							51	104	59	185	50	101	59	189		45	138	65	231	47	140	63	222		46	119	62	207	50	122	60	224
37	213	18	116	30	207	21	105		6.53	62.07	5.15	26.36	6.15	63.2	5.27	27.4							51	103	59	185	50	100	58	186		43	137	65	231	45	140	62	221		46	119	61	207	47	120	60	219
37	212	17	116	30	206	19	104		6.49	61.84	5.04	26.23	6.1	63.01	5.12	27							50	100	58	184	50	98	58	186		43	137	64	231	42	138	62	218		45	118	59	201	46	119	60	218
36	211	17	114	30	206	19	102		6.41	61.71	4.99	25.2	6.08	62.49	5.11	26.8							49	99	57	184	50	98	57	185		41	136	63	230	42	136	62	215		45	118	58	199	45	117	59	214
33	210	17	113	30	205	19	102		6.39	61.32	4.94	24.8	6.08	62.29	4.8	26.45							49	98	57	183	50	97	57	185		41	135	62	229	42	135	60	214		45	116	58	199	45	116	59	214
33	208	17	112	30	205	19	99		6.21	61.08	4.88	24.79	6.02	62.03	4.74	26.41							48	97	56	183	49	96	57	185		40	135	62	228	41	134	59	212		45	116	57	196	45	116	59	213
33	206	16	111	30	204	19	98		6.18	61.01	4.75	24.41	6.01	61.97	4.71	26.27							48	97	56	179	49	95	55	182		40	134	62	225	40	133	58	212		44	111	55	194	45	112	58	210
33	203	16	110	30	203	19	96		6.14	60.82	4.64	24.21	5.96	61.95	4.69	25.77							47	96	56	177	49	93	54	182		40	134	62	223	39	128	57	211		44	110	55	194	44	111	58	208
32	201	16	109	27	203	18	94		6.02	60.62	4.62	24.08	5.89	61.52	4.59	25.64							46	96	55	177	48	89	53	181		37	132	60	221	39	127	56	211		42	109	52	193	43	110	53	204
32	200	16	107	27	202	18	93		5.63	60.52	4.58	24.02	5.72	61.2	4.58	25.55							46	96	54	176	48	87	53	178		37	132	59	220	39	127	55	209		38	106	51	190	42	110	53	200
32	199	16	105	26	201	18	93		5.56	60.49	4.53	23.99	5.59	61.07	4.44	25.15							45	95	53	175	48	86	52	177		37	131	58	220	36	126	53	209		36	104	51	190	42	109	53	199
31	198	16	103	26	200	18	93		5.49	60.48	4.45	23.98	5.3	61.05	4.44	25.09							45	95	53	173	46	86	51	175		37	129	57	220	35	124	48	208		36	101	50	190	41	109	53	199
31	197	15	102	26	199	17	91		5.32	60.48	4.38	23.9	5.28	61	4.44	24.87							44	94	53	173	45	86	51	174		36	129	56	219	33	124	48	208		36	100	49	190	41	108	53	197
29	196	15	101	26	199	17	89		5.29	60.44	4.33	23.87	5.28	60.94	4.41	24.5							42	93	52	172	43	83	51	174		36	128	55	218	33	123	47	208		35	99	49	190	40	107	52	196
29	195	15	100	26	198	17	89		5.15	60.2	4.31	22.62	5.27	60.83	4.37	24.48							41	93	51	172	42	82	50	173		36	127	53	218	33	122	47	207		35	99	48	188	39	104	51	195
28	192	15	97	26	196	17	87		5.13	60.01	4.21	22.45	5.05	60.45	4	24.45							40	92	49	171	41	81	48	173		35	127	48	217	33	121	47	205		35	99	48	187	39	101	51	194
27	190	15	95	25	194	16	87		5.07	59.86	4.04	21.94	5.02	60.38	3.99	24							39	91	49	165	40	81	48	173		34	126	48	214	33	121	45	205		34	98	48	187	39	101	50	193
27	189	15	93	25	193	16	87		4.89	59.83	3.72	21.92	4.97	60.34	3.92	23.9							38	87	49	164	40	81	47	172		34	124	47	213	32	118	45	202		34	98	46	187	38	100	50	193
26	186	14	91	25	193	15	83		4.89	59.83	3.7	21.76	4.96	60.26	3.73	23.79							37	87	48	164	40	79	45	169		34	123	47	212	31	118	44	202		34	97	46	186	37	98	49	193
25	185	14	89	24	191	15	82		4.88	59.81	3.5	21.74	4.9	60.16	3.73	23.69							36	87	47	164	39	79	45	169		34	122	47	211	29	117	42	201		32	97	46	186	35	97	48	192
25	182	13	88	24	191	14	82		4.86	59.78	3.36	21.73	4.9	60.1	3.72	23.66							36	85	47	162	38	78	44	167		33	118	45	210	29	117	42	201		32	97	45	185	34	95	48	191
24	182	13	87	24	190	14	78		4.77	59.61	3.36	21.53	4.87	59.74	3.59	23.6							35	82	47	160	34	78	44	166		31	113	44	209	28	116	42	201		32	97	45	185	34	93	47	185
24	179	13	86	24	190	14	77		4.71	59.41	3.31	21.46	4.84	59.59	3.46	23.48							35	82	47	160	34	78	44	165		30	108	42	207	27	115	41	201		32	96	45	185	31	91	47	185
24	178	13	85	24	187	14	77		4.66	59.31	3.27	21.41	4.52	58.83	3.34	23.35							34	81	46	159	33	77	43	164		30	107	42	205	27	113	40	200		31	96	44	184	29	89	47	185
23	178	12	83	24	185	13	76		4.64	59.25	3.21	21.21	4.47	58.66	3.3	23.13							34	81	46	159	32	75	43	164		30	106	41	203	26	112	39	200		31	95	44	184	29	89	46	185
22	177	12	82	23	184	13	75		4.58	59.1	3.02	21.2	4.42	58.56	3.21	22.94							34	80	45	158	31	75	43	163		29	103	40	202	26	111	39	200		31	95	44	183	28	88	46	184
21	176	12	80	22	183	13	74		4.55	59.08	2.99	21.08	4.39	58.54	3.19	22.82							34	80	45	156	31	74	42	162		28	102	39	199	25	109	39	199		31	94	44	181	28	88	46	183
20	176	12	79	21	180	12	74		4.54	59.08	2.97	21.08	4.34	58.53	3.18	22.79							34	80	44	155	31	74	41	161		28	102	39	196	25	109	39	199		30	94	43	179	26	87	45	180
20	176	11	79	21	180	12	73		4.52	58.94	2.92	20.99	4.12	58.38	3.12	22.62							33	78	44	155	31	74	39	159		28	101	39	193	24	108	39	197		30	92	43	179	25	87	45	177
20	175	10	78	19	179	12	73		4.49	58.92	2.84	20.85	4.02	58.28	2.84	22.54							33	77	44	151	30	73	38	159		28	99	39	192	24	108	38	195		30	92	42	178	25	87	44	176
20	175	10	78	19	179	12	73		4.46	58.69	2.81	20.69	3.99	58.14	2.79	22.48							33	75	43	148	30	72	37	156		27	99	39	191	24	106	37	195		29	92	42	178	25	86	44	174
20	174	10	77	19	179	12	72		4.43	58.68	2.57	20.68	3.92	58.07	2.6	22.3							33	74	42	148	29	70	37	155		27	92	38	191	23	106	36	194		29	90	41	176	25	82	43	174
18	174	10	76	19	178	12	72		4.42	58.65	2.02	20.66	3.91	58.03	2.57	22.16							32	74	41	147	25	70	37	153		26	92	37	188	23	104	35	191		28	88	40	175	25	81	43	170
18	173	9	76	17	177	12	72		4.32	58.58	2.02	20.51	3.89	57.61	2.48	22.16							32	74	41	146	25	70	37	153		26	91	36	187	21	103	33	188		28	87	40	174	24	81	41	169
17	171	9	75	17	176	11	71		4.16	58.37	1.93	20.46	3.89	57.49	2.44	22.05							30	73	40	145	25	69	37	152		26	90	36	186	21	102	33	188		28	87	39	173	24	80	41	167
17	170	9	75	17	176	11	71		4.13	58.31	1.91	20.45	3.86	56.98	2.4	22.01							30	73	40	143	25	68	37	152		25	89	35	185	20	100	33	186		28	86	38	171	23	80	41	165
17	169	9	74	16	175	11	70		3.99	58.3	1.9	20.24	3.83	56.8	2.39	21.99							30	72	39	143	25	68	37	151		24	86	33	185	20	96	33	184		28	85	38	169	23	80	40	165
17	169	9	73	16	174	10	69		3.95	58.24	1.84	20.19	3.82	56.53	2.31	21.96							28	72	39	142	25	66	36	150		24	86	33	185	20	95	32	182		27	84	37	169	21	75	40	163
16	167	9	72	15	173	10	68		3.74	58.03	1.84	20.15	3.7	56.52	2.18	21.92							28	72	38	142	24	65	36	150		23	86	33	184	20	94	31	180		27	84	36	168	20	73	40	162
16	166	9	70	15	172	10	68		3.74	57.99	1.84	20.1	3.69	56.43	2.08	21.65							25	72	38	140	24	65	34	150		23	83	33	182	19	90	29	180		27	84	35	167	19	72	38	162
15	166	9	68	14	171	9	67		3.73	57.96	1.77	20.05	3.69	56.18	2.06	21.49							25	71	37	138	24	63	33	149		22	83	32	182	18	89	29	180		26	80	33	167	18	71	38	162
15	164	8	66	14	169	9	66		3.71	57.89	1.73	20.04	3.61	55.72	2.04	21.17							24	70	36	137	22	62	33	147		22	83	31	182	17	89	28	180		26	79	32	166	17	71	37	162
15	164	8	65	14	169	9	65		3.66	57.66	1.69	19.85	3.45	55.48	2.03	20.98							23	68	36	136	21	61	31	147		22	83	29	182	17	88	27	179		26	76	32	166	16	69	36	161
15	161	8	65	14	168	8	63		3.47	57.54	1.59	19.6	3.41	55.47	1.95	20.74							22	66	36	136	20	61	31	145		21	82	29	179	16	88	27	179		26	75	32	166	16	66	36	155
14	161	7	64	13	167	8	63		3.41	57.52	1.57	19.52	3.39	55.43	1.87	20.7							22	65	35	134	20	61	30	144		21	81	28	177	16	86	26	179		25	74	31	165	15	66	34	155
14	159	7	63	13	167	8	61		3.33	56.57	1.55	19.32	3.36	55.34	1.75	20.69							21	65	35	133	19	61	30	143		21	79	27	172	16	84	26	175		25	74	31	165	14	64	32	153
13	158	7	61	13	166	8	61		3.28	55.8	1.48	19.3	3.36	54.84	1.68	20.65							20	64	34	133	18	61	30	137		19	77	27	171	15	84	25	175		25	73	31	162	14	62	32	153
13	156	6	60	12	165	7	60		3.25	55.53	1.44	18.86	3.1	54.43	1.67	20.58							20	63	33	132	17	60	29	137		18	73	26	171	15	84	25	175		22	72	30	161	13	61	31	153
11	155	6	55	12	165	7	60		3.24	55.47	1.39	18.75	3.09	54.07	1.65	20.55							19	62	33	131	17	60	29	136		18	73	26	168	15	83	24	173		22	71	30	159	12	61	30	152
11	152	6	53	12	165	7	57		3.23	55.35	1.34	18.7	3.08	53.91	1.56	20.48							18	61	32	131	16	59	28	134		18	72	25	168	14	82	23	172		21	71	30	158	12	60	29	150
10	151	5	52	11	161	7	56		3.18	55.34	1.34	18.68	3.04	53.76	1.52	20.3							17	59	32	129	15	59	26	133		16	70	25	168	14	79	23	171		21	71	30	157	10	60	29	150
9	151	5	52	11	159	7	56		3.03	54.82	1.32	18.45	2.92	53.68	1.46	20.28							17	56	31	129	15	59	26	132		16	66	24	168	14	76	21	170		21	68	29	155	10	60	28	148
8	150	5	51	10	157	7	55		2.97	54.7	1.3	18.23	2.9	53.36	1.45	20.24							17	55	30	127	14	58	26	132		15	65	24	167	14	76	20	169		21	66	28	154	10	58	27	147
7	150	4	51	10	156	6	53		2.9	54.69	1.26	17.89	2.89	52.8	1.41	20.08							16	53	30	127	14	57	24	131		15	65	23	166	14	75	20	169		19	66	27	153	10	56	26	146
7	150	4	49	9	155	6	48		2.84	54.61	1.25	17.8	2.77	52.75	1.31	20.01							16	53	29	127	13	56	24	128		14	64	23	163	13	75	20	168		18	65	26	153	10	54	24	145
7	144	4	47	9	154	5	47		2.8	54.5	1.1	17.77	2.64	52.41	1.27	19.73							15	53	29	127	13	55	24	127		13	64	21	163	13	74	19	167		18	65	25	150	9	52	23	145
7	144	4	45	9	154	5	46		2.72	54.49	0.97	17.61	2.63	52.22	1.27	19.65							15	52	29	126	13	54	23	126		11	63	20	163	13	71	18	166		18	64	25	147	9	52	22	144
7	144	4	44	9	153	5	46		2.66	54.48	0.96	17.21	2.55	51.32	1.16	19.58							14	52	29	125	13	53	23	125		11	62	20	163	12	71	17	165		16	64	25	143	8	50	21	141
7	143	4	43	8	147	5	46		2.63	54.45	0.95	17.1	2.36	50.88	1.11	19.46							14	51	27	125	11	52	23	124		9	59	20	162	12	70	17	165		16	64	24	142	8	48	20	138
6	142	4	42	8	147	5	42		2.61	54.39	0.86	17.04	2.3	50.63	1.1	19.39							13	51	27	125	11	52	22	124		9	59	19	162	12	69	16	164		15	63	24	142	7	47	18	138
6	141	4	36	8	147	5	41		2.57	54.39	0.77	17.03	2.29	50.59	1.07	19.34							13	50	26	124	11	52	21	124		8	59	18	160	11	66	16	163		14	59	24	138	7	47	18	135
6	139	4	36	8	144	5	39		2.13	54.06	0.56	17.03	2.25	49.24	1.06	19.2							12	50	26	123	11	51	20	121		8	59	14	160	11	66	15	161		13	57	24	134	6	45	16	135
6	139	4	35	7	144	4	39		2.05	53.86	0.54	16.76	2.18	48.78	1.03	19.07							11	50	24	120	11	50	19	120		8	57	10	159	11	66	14	155		11	56	22	134	6	44	14	134
5	137	3	34	7	143	4	38		1.96	53.52	0.49	16.67	2.16	48.17	1.01	18.05							10	49	23	118	11	48	18	117		7	55	8	159	10	65	14	153		10	55	20	131	6	44	13	134
5	135	3	34	7	143	4	38		1.95	53.46	0.44	16.52	2.15	47.07	0.93	17.77							10	49	22	118	10	47	17	117		7	54	7	157	10	65	13	148		10	55	18	130	5	43	13	132
5	134	3	33	6	142	4	37		1.9	53.13	0.43	16.21	2.13	47.06	0.83	17.5							9	48	22	117	10	47	16	116		6	53	6	157	8	64	12	146		9	54	18	128	5	43	10	132
5	133	3	32	5	141	4	36		1.9	50.74	0.4	15.61	2.06	45.97	0.73	17.19							9	47	20	116	9	46	16	116		6	52	5	156	7	64	11	145		8	52	17	128	5	43	9	131
3	130	3	31	5	140	4	36		1.77	50.72	0.37	15.26	2.05	45.97	0.71	17.09							8	47	20	116	8	46	16	116		5	52	4	156	7	63	10	143		7	48	15	127	5	42	9	131
3	129	3	31	5	139	3	35		1.38	49.56	0.37	14.72	2.03	44.99	0.69	16.87							8	45	19	115	8	44	14	112		5	51	3	156	6	63	8	139		7	47	15	125	5	40	8	130
2	128	2	30	5	139	3	35		1.11	48.5	0.35	14.57	1.89	41.93	0.55	16.76							7	45	14	113	8	44	12	110		4	49	2	155	5	58	8	139		6	47	11	124	4	40	8	128
2	126	2	27	4	138	2	35		1.06	48.45	0.33	12.94	1.87	41.42	0.53	15.99							7	45	13	110	8	44	10	109		4	48	2	154	4	56	7	137		6	46	10	121	4	38	8	126
2	125	2	25	4	134	2	34		0.92	47.8	0.28	12.93	1.29	40.4	0.43	15.72							7	44	11	108	6	44	9	108		3	47	2	153	3	55	6	136		6	45	10	121	4	37	6	119
1	124	2	21	4	130	2	32		0.91	46.76	0.19	12.88	1.22	40.38	0.41	14.28							6	42	11	107	6	43	8	107		3	45	1	146	3	55	5	135		3	44	8	120	4	37	5	113
1	124	1	20	3	130	2	30		0.91	46.52	0.17	12.79	1.19	37.51	0.4	14							5	40	10	96	5	42	8	105		2	45	1	146	3	53	4	129		3	39	8	120	3	36	4	112
1	123	1	18	3	130	2	29		0.74	45.47	0.15	12.05	1.03	37.43	0.37	11.86							5	40	9	95	5	38	6	100		2	45	1	142	2	53	3	128		3	34	6	118	3	34	4	107
1	122	1	18	2	128	2	29		0.5	43.83	0.15	11.92	0.92	36.25	0.25	11.61							3	38	6	92	3	37	4	99		2	39	0	141	2	50	2	124		1	34	5	115	3	28	3	107
1	120	1	16	2	125	1	28		0.47	43.59	0.13	11.83	0.72	34.82	0.22	11.33							2	37	5	91	2	36	4	98		2	36	0	140	1	49	2	120		1	32	5	110	2	25	3	102
1	119	1	16	2	124	1	26		0.26	43.27	0.1	11.46	0.7	34.78	0.21	10.95							1	33	3	90	2	32	3	96		1	35	0	140	1	48	2	115		0	28	4	108	2	24	2	95
1	113	1	15	1	124	1	25		0.18	37.28	0.05	9.23	0.41	32.5	0.17	9.73							0	28	2	84	1	29	1	96		1	35	0	139	0	46	1	114		0	27	3	104	1	18	1	93
1	109	1	11	0	123	1	20		0.14	35.74	0.04	7.27	0.32	27	0.09	9.05							0	25	0	74	0	23	0	94		0	32	0	139	0	45	0	110		0	27	3	103	0	17	0	89
0	106	1	9	0	121	1	12		0.07	35.17	0.01	7.01	0.14	26.93	0.04	6.07							0	20	0	71	0	23	0	92		0	31	0	139	0	35	0	109		0	25	1	93	0	16	0	87
[truncated: 16 more columns]

## Sheet: Fig. 5
Fig. 5B The DEPs between ACOX2-OE versus Vector groups							Fig. 5C The up enriched biological pathway in ACOX2-OE versus Vector groups				Fig. 5E Cytosolic Picogreen Intensity of 786-O (%)						Fig. 5G Relative abundance of 786-O (pg/mL)						Fig. 5I IHC score													Fig. 5K Percentage of IFN-γ+GZMB+ in CD3+CD8+ T cells (%)						Fig. 5M IHC score of ACOX2				Fig. 5N IHC score of CD8 (SPF-TLS)			Fig. 5O IHC score of PD-L1 (SPF-TLS)
Up-regulated DEPs			Down-regulated DEPs				Pathway	members_input_overlap	q-value		Scramble	shACOX2	shACOX2+FL	shACOX2+MD1			IFN-α	Scramble	shACOX2	shACOX2+FL	shACOX2+MD1		γ-H2AX	ACOX2low	ACOX2high	p-STING	ACOX2low	ACOX2high	p-IRF3	ACOX2low	ACOX2high	CD8	ACOX2low	ACOX2high		Scramble	shACOX2	shACOX2+FL	shACOX2+MD1			E-TLS	PFL-TLS	SFL-TLS		ACOX2Low	ACOX2High		ACOX2Low
ID	FC (OE vs. C)	p-value	ID	FC (OE vs. C)	p-value		Interferon Signaling	HLA-C; HLA-B; HLA-A; MX2; HLA-F; UBE2L6; B2M; IFIT5; IFIT3; IFIT2; IFIT1; DDX58; OAS1; OAS2; OAS3; PSMB8; ISG15; PML; IFITM3; GBP3; IFI35; TRIM22; GBP4; UBA7; HERC5; VCAM1; EIF2AK2; BST2; ISG20; TRIM3	4.47986e-22		13.66	7.89	12.53	9.7				194.79	145.099	195.018	146.13			0	0		0	2		0	1		0	0		68.27	56	67.49	54.83			0	0	2		4	8		6
ISG20	98546	0.000316834	MRPL21	4.10203e-05	0.0198566		Interferon alpha/beta signaling	IFITM3; HLA-C; HLA-B; HLA-A; IFI35; MX2; HLA-F; OAS1; OAS3; OAS2; ISG15; PSMB8; ISG20; IFIT5; BST2; IFIT3; IFIT2; IFIT1	2.72822e-15		10.17	7.85	12.39	8.67				183.321	162.018	180.886	129.346			0	1		1	2		0	2		0	0		65.82	52.12	63.92	49.13			0	1	4		4	8		6
CMPK2	65136	0.0423401	GSTM4	5.99298e-05	0.0272181		Cytokine Signaling in Immune system	HLA-C; HLA-B; HLA-A; MX2; HLA-F; UBE2L6; B2M; IFIT5; IFIT3; IFIT2; IFIT1; DDX58; JUN; OAS1; OAS2; OAS3; PSMB8; ISG15; PML; MAPK9; IFITM3; GBP3; IFI35; TRIM22; GBP4; UBA7; LGALS9; HERC5; VCAM1; EIF2AK2; STX4; BST2; ISG20; TRIM3	1.64431e-12		9.16	6.83	11.64	6.63				207.43	169.609	190.051	172.445			0	1		1	3		1	3		0	0		70.73	57.17	70.85	57.28			0	1	4		6	8		6
LGALS9	59880.2	0.0434772	CFI	0.000193641	0.0222511		Antiviral mechanism by IFN-stimulated genes	OAS1; DDX58; EIF2AK2; MX2; UBE2L6; UBA7; OAS3; OAS2; ISG15; HERC5; IFIT1	4.75138e-10		9.05	5.76	10.22	6.6				175.371	131.065	181.303	137.258			0	2		1	3		1	3		0	1								0	3	6		6	9		9
AP2S1	45528.2	0.0184848	FBXW9	0.000544603	0.031047		Interferon gamma signaling	HLA-C; HLA-B; HLA-A; HLA-F; TRIM22; GBP4; OAS1; GBP3; B2M; OAS3; VCAM1; PML; TRIM3; OAS2	1.34143e-08		9.02	5.74	8.77	6.51				165.167	165.325	216.889	135.008			0	4		2	3		1	4		1	1								1	3	6		8	12		12
TSPAN4	42494	0.00857301	SUMF1	0.0120605	0.0325471		Antigen processing-Cross presentation	TAP1; TAP2; CTSL; HLA-C; HLA-B; HLA-A; STX4; HLA-F; TAPBP; B2M	2.15687e-08		9.01	4.22	8.39	6.24				197.145	156.941	193.72	158.419			1	4		2	4		1	4		1	3								1	4	6		1	8		1
HLA-F	38856	0.0101647	SMPD1	0.0705652	0.0225148		Antigen Presentation: Folding, assembly and peptide loading of class I MHC	TAP1; TAP2; HLA-C; HLA-B; HLA-A; HLA-F; TAPBP; B2M	9.84395e-08		8.85	3.87	8.18	5.45			IFN-β	Scramble	shACOX2	shACOX2+FL	shACOX2+MD1			1	4		2	4		2	6		1	4								1	6	6		2	4		2
TUSC3	31766	0.00176159	TATDN3	0.0930907	0.0412832		Epstein-Barr virus infection - Homo sapiens (human)	TAP1; OAS1; DDX58; TAP2; OAS3; HLA-C; HLA-B; HLA-A; EIF2AK2; JUN; HLA-F; BAX; TAPBP; B2M; OAS2; ISG15; MAPK9	4.71404e-07		8.75	3.83	8.11	4.19				156.755	118.277	151.291	127.837			1	4		2	6		3	6		2	4								1	6	6		4	4		3
MELK	18714	0.0175894	BANP	0.117822	0.00879515		ISG15 antiviral mechanism	DDX58; EIF2AK2; MX2; UBE2L6; UBA7; ISG15; HERC5; IFIT1	5.65265e-07		8.72	3.78	7.43	4.18				166.954	134.4	155.996	145.602			1	4		3	6		3	6		2	4								1	6	6		4	4		3
GBP4	17644	0.000948965	ADI1	0.119409	0.035116		Endosomal/Vacuolar pathway	CTSL; HLA-C; HLA-B; HLA-A; HLA-F; B2M	8.23187e-07		8.68	3.7	7.26	4.06				145.6	139.806	155.998	126.28			1	6		3	6		3	6		2	4								2	6	6		4	6		4
DHRSX	11712.2	0.0302593	E2F3	0.157273	0.0071002		antigen processing and presentation	TAP1; TAP2; HLA-A; B2M; PSMB9; PSMB8	8.23187e-07		8.68	3.63	7.15	4.05				178.788	104.889	180.085	133.924			2	6		3	8		3	6		2	4								2	6	8		0	0		0
DHTKD1	4526.2	0.0244101	SMAP1	0.181413	0.0304881		Class I MHC mediated antigen processing & presentation	TAP1; UBE2L6; DTX3L; TAP2; CTSL; HLA-C; HLA-B; HLA-A; FBXO17; HLA-F; STX4; TAPBP; UBA7; B2M; HERC2; HERC5; RNF25; FBXO9; BTBD1; RNF213	1.97551e-06		8.67	3.56	7.06	3.93				167.126	117.716	157.275	110.526			2	6		3	8		4	8		2	4								2	6	8		1	2		9
B3GALT5	4020	0.00636386	TBC1D22B	0.189892	0.00204128		Immune System	DTX3L; STIM1; TAP2; DYNLL1; HLA-C; HLA-B; HLA-A; MX2; HLA-F; UBE2L6; B2M; FBXO9; IFIT5; IFIT3; IFIT2; IFIT1; DDX58; NLRX1; JUN; IFI16; OAS1; OAS3; OAS2; ISG15; PML; MAPK9; GHDC; IFITM3; CTSL; TAP1; GBP3; IFI35; AP2S1; TRIM22; GBP4; UBA7; LGALS9; HERC2; HERC5; VCAM1; RNF25; PDCD1LG2; PSMB8; EIF2AK2; FBXO17; STX4; TAPBP; TLR3; ANPEP; BST2; ISG20; BAIAP2; TRIM3; BTBD1; RNF213	3.26862e-06		8.45	3.53	6.94	3.92				180.599	119.796	146.28	116.137			2	6		3	8		4	8		2	4								3	6	9		9	6		6
CCP110	3398.2	0.0237467	WRN	0.211579	0.0165691		Immune response to tuberculosis	TAP1; IFI35; OAS1; PSMB8; IFIT3; IFIT1	2.52039e-05		8.35	3.52	6.89	3.9			CCL5	Scramble	shACOX2	shACOX2+FL	shACOX2+MD1			2	6		3	8		4	8		3	6								3	6	9		12	3		4
PITPNM1	3024.2	0.0295658	BRAF	0.218176	0.00873729		Negative regulators of DDX58/IFIH1 signaling	DDX58; UBE2L6; UBA7; HERC5; ISG15; NLRX1	3.14414e-05		8.26	3.47	6.76	3.72				454.158	229.553	418.436	211.197			3	6		3	8		4	8		3	6								6	6	9		3	8		3
PLEKHA4	2752.2	0.0241615	KRT73	0.222367	0.0465874		Type II interferon signaling (IFNG)	TAP1; HLA-B; EIF2AK2; OAS1; ISG15; PSMB9; IFIT2	3.61053e-05		7.97	3.38	6.73	3.68				405.344	252.715	419.539	222.715			3	6		3	8		4	8		3	6								6	6	12		3	6		2
ASPHD2	2496.2	0.0214109	DICER1	0.280915	0.0179406		Antigen processing and presentation - Homo sapiens (human)	TAP1; TAP2; CTSL; HLA-C; HLA-B; HLA-A; HLA-F; TAPBP; B2M	7.21444e-05		7.86	3.32	6.69	3.63				420.432	237.275	421.322	273.275			3	6		4	9		6	8		3	6								6	8	12		3	6		3
WWP2	2240.2	0.0293698	IFRD2	0.300494	0.00887711		OAS antiviral response	OAS1; OAS3; OAS2; DDX58	0.000104976		7.84	3.3	6.63	3.63				385.319	288.581	442.692	278.581			4	8		4	9		6	8		3	6								6	8	12		6	8		1
ACD	1486.2	0.0432173	ACO1	0.301247	0.00125032		Host-pathogen interaction of human coronaviruses - interferon induction	DDX58; EIF2AK2; JUN; OAS1; OAS3; OAS2	0.000241184		7.83	3.14	6.58	3.42				415.712	258.901	406.32	238.901			4	8		4	9		6	9		3	6								6	8	12			8
ZBTB38	1470.2	0.0226156	NTAN1	0.3075	0.0187598		Influenza A - Homo sapiens (human)	DDX58; TLR3; EIF2AK2; MX2; OAS3; BAX; OAS1; TNFRSF10B; TNFRSF10A; OAS2; PML; NLRX1	0.000263273		7.76	3.1	6.57	3.39				364.617	287.414	394.857	267.414			4	8		4	9		6	9		3	8								8	9	12			9
MX2	1464.7	6.31734e-05	TOR1AIP2	0.308642	0.012063		Type I interferon induction and signaling during SARS-CoV-2 infection	OAS1; EIF2AK2; OAS3; OAS2; DDX58	0.000522673		7.57	3.08	6.57	3.3			CXCL10	Scramble	shACOX2	shACOX2+FL	shACOX2+MD1			4	8		4	9		6	9		3	8								12	6	2			9
ENC1	538.2	0.0324708	MRPS21	0.321673	0.0369669		Ebola Virus Pathway on Host	DDX58; CTSL; HLA-C; HLA-B; ITGA2; EIF2AK2; HLA-F; ITGA6; BST2; HLA-A	0.000593166		7.5	3.06	6.56	3.17				157.097	114.702	166.688	120.986			4	8		6	9		6	9		3	8								8	9	9			12
STAP2	279.105	0.0140139	CDK12	0.326424	0.000530693		Proteasome Degradation	HLA-C; HLA-B; HLA-A; HLA-F; UBA7; PSMB9; PSMB8	0.00105098		7.38	3.04	6.46	3.11				133.193	110.991	155.74	125.655			6	8		6	9		6	9		4	8								6	3	8
ACOX2	53.8673	0.0174915	PSMB6	0.336828	0.000688439		ER-Phagosome pathway	TAPBP; TAP1; TAP2; STX4	0.00105098		7.36	2.98	6.43	2.97				136.074	114.297	139.523	120.704			6	9		8	9		8	9		4	8								0	8	2
PIEZO1	39.8799	0.0184583	TPST1	0.34374	0.034929		Human immunodeficiency virus 1 infection - Homo sapiens (human)	TAP1; TAP2; HLA-C; HLA-B; HLA-A; JUN; HLA-F; BAX; TAPBP; B2M; BST2; MAPK9	0.0016811		7.34	2.96	6.39	2.91				169.46	102.735	126.471	105.877			6	9		8	12		8	9		4	8								3	9	9
METTL17	38.3644	0.0188462	RALGAPB	0.345908	0.0374924		Hepatitis C - Homo sapiens (human)	DDX58; PPP2R2D; EIF2AK2; MX2; BAX; OAS1; TLR3; OAS3; OAS2; IFIT1	0.00251012		7.25	2.96	6.38	2.89				130.722	127.732	139.602	106.926			6	9		8	12		8	12		6	8								1	8	9
SHB	33.3594	0.00335548	NMNAT1	0.351878	0.026951		Adaptive Immune System	TAP1; DTX3L; TAP2; STIM1; HLA-C; HLA-B; HLA-A; FBXO17; UBE2L6; B2M; FBXO9; AP2S1; CTSL; HLA-F; UBA7; HERC2; HERC5; VCAM1; RNF25; PDCD1LG2; STX4; TAPBP; BTBD1; RNF213	0.00306092		7.21	2.89	6.36	2.85				131.102	111.141	154.356	126.685			8	9		8	12		8	12		6	9								0	2	2
HDAC6	24.3245	0.0401745	RBM27	0.364004	0.0281724		Measles - Homo sapiens (human)	DDX58; MX2; EIF2AK2; JUN; BAX; OAS1; OAS3; OAS2; MAPK9	0.00458565		7.19	2.84	6.31	2.79										8	9		9	12		8	12		8	9								1	1	9
AKAP10	23.3085	0.00217506	BCAT1	0.364696	0.000407161		Direct p53 effectors	TAP1; DGCR8; CD82; JUN; AIFM2; BAX; TNFRSF10B; TNFRSF10A; PML	0.00519802		7.11	2.8	6.27	2.75										8	12		9	12		9	12		8	9								6	12	6
RHBDF2	21.4783	5.29129e-05	TUFT1	0.366109	0.0250962		DDX58/IFIH1-mediated induction of interferon-alpha/beta	DDX58; UBE2L6; UBA7; HERC5; ISG15; NLRX1	0.00545704		7.04	2.75	6.22	2.73										9	12		12	12		12	12		9	12								2	4	12
BST2	20.9395	0.000423488	ALDH1A1	0.374594	0.000916393		NOD-like receptor signaling pathway - Homo sapiens (human)	GBP3; JUN; IFI16; GBP4; OAS1; OAS3; OAS2; MAPK9; NLRX1; RNF31	0.00661007		6.97	2.72	6.19	2.72																														2
CDCA7L	20.624	0.0145036	CCDC88A	0.37949	0.0205322		Maturation of nucleoprotein	PARP14; PARP9; PARP10	0.00661007		6.93	2.71	6.18	2.67																														9
GHDC	19.4245	0.0397663	TNRC6B	0.385918	0.0283584		Maturation of nucleoprotein	PARP14; PARP9; PARP10	0.00661007		6.92	2.68	6.16	2.66																														8
ZMYM1	15.5756	0.000468459	ABCG2	0.389474	0.0165271		Human papillomavirus infection - Homo sapiens (human)	LAMB3; HLA-C; HLA-B; ITGA2; EIF2AK2; MX2; HLA-F; BAX; TLR3; ISG15; ITGA6; PPP2R2D; COL6A3; HLA-A	0.00661007		6.91	2.59	6.12	2.55																														0
TNFRSF10A	15.061	0.0352791	NCOR2	0.39448	0.00512743		Herpes simplex virus 1 infection - Homo sapiens (human)	TAP1; OAS1; DDX58; TAP2; HLA-C; HLA-B; HLA-A; EIF2AK2; OAS3; BAX; HLA-F; TAPBP; TLR3; B2M; OAS2; BST2; PML; ZNF806	0.00661007		6.88	2.56	6.09	2.49																														9
OAS2	14.6359	8.89558e-05	RNF10	0.4001	0.019556		Phagosome - Homo sapiens (human)	TAP1; TAP2; CTSL; HLA-C; HLA-B; HLA-A; HLA-F; STX12; ITGA2	0.00661007		6.85	2.53	6.07	2.45																														9
ITGA6	13.7847	0.00171626	TDRD3	0.416033	0.0372632		SARS-CoV-2 mitochondrial interactions	CTSL; TLR3; DDX58; NLRX1	0.00758649		6.75	2.5	6.06	2.41																														6
BTBD1	13.6866	0.0379778	COMMD8	0.442156	0.0129195		Nonalcoholic fatty liver disease	NDUFV3; MAPK9; NDUFB7; JUN; NDUFB3; BAX; VCAM1; SDHB; UQCRC2	0.00758649		6.55	2.49	6.05	2.39																														9
CMAS	13.2848	0.0257206	PIK3R2	0.446812	0.018842		Human cytomegalovirus infection - Homo sapiens (human)	TAP1; TAP2; HLA-C; HLA-B; HLA-A; HLA-F; BAX; TAPBP; B2M; GNA13; BCAR1	0.00771138		6.5	2.46	6.01	2.36																														6
TMCO3	13.125	0.0241224	BSDC1	0.458406	0.0387051		SARS-CoV-1 Infection	PARP14; CTSL; PARP9; PARP10	0.0163259		6.45	2.45	5.97	2.35																														9
PDCD1LG2	13.0814	0.029095	CCDC80	0.458537	0.0273527		SARS-CoV-2 Infection	PARP14; CTSL; PARP9; PARP10	0.0179974		6.26	2.44	5.91	2.32
SPRYD4	11.6877	0.0284609	VPS13C	0.46943	0.0309774		Human T-cell leukemia virus 1 infection - Homo sapiens (human)	MAD2L1; HLA-C; HLA-B; HLA-A; JUN; HLA-F; BAX; B2M; FOSL1; MAPK9	0.021665		6.23	2.38	5.9	2.26
DENND3	11.2487	0.0116684	PLCB4	0.472694	0.0180498		Non-alcoholic fatty liver disease - Homo sapiens (human)	NDUFV3; MAPK9; NDUFB7; NDUFB3; JUN; BAX; SDHB; UQCRC2	0.0239626		6.2	2.33	5.89	2.25
DDX60L	10.7955	0.00546822	UBE2R2	0.473553	0.0121749		Host-pathogen interaction of human coronaviruses - MAPK signaling	IFITM3; MAPK9; JUN; BST2	0.0262514		6.18	2.33	5.83	2.23
IL4I1	9.43737	0.00354656	GSTP1	0.480805	0.00279033		Allograft rejection - Homo sapiens (human)	HLA-C; HLA-B; HLA-A; HLA-F	0.0278362		6.11	2.32	5.82	2.22
TRIM3	9.4136	0.0277477	MOCS2	0.496035	0.0166302		Glutaminolysis and Cancer	SLC1A4; SLC38A5; SDHB; IDH3G	0.0278362		6.09	2.32	5.81	2.21
SP110	9.10021	0.00347036					Coronavirus disease - COVID-19 - Homo sapiens (human)	DDX58; MX2; EIF2AK2; JUN; OAS1; TLR3; OAS3; OAS2; ISG15; MAPK9	0.028246		6.08	2.26	5.77	2.17
IFITM3	8.8613	0.000144116					Kaposi sarcoma-associated herpesvirus infection - Homo sapiens (human)	HLA-C; HLA-B; HLA-A; EIF2AK2; JUN; HLA-F; BAX; TLR3; MAPK9	0.028246		6.04	2.26	5.76	2.12
ITPRIP	8.63764	0.00235229					Beta1 integrin cell surface interactions	COL6A3; LAMB3; VCAM1; ITGA6; ITGA2	0.0358442		6.01	2.23	5.73	2.12
CCNT1	7.96296	0.00115473					TNF	MAPK9; JUN; PSMB9; BAX; PSMB8	0.0360852		6.01	2.22	5.72	2.11
CD82	7.92511	0.00644151					Integrated breast cancer pathway	DHTKD1; JUN; XRCC3; FOSL1; BAX	0.0360852		5.95	2.21	5.7	2.1
TLR3	7.7944	0.00728355					Gastrin	BCAR1; MAPK9; JUN; PRKD2	0.0360852		5.95	2.2	5.7	2.09
SLC15A3	7.63631	1.5578e-05					Downstream signaling in na&#xef;ve CD8+ T cells	FOSL1; HLA-A; MAPK9; JUN; B2M	0.0370608		5.91	2.07	5.69	1.99
F3	7.59666	0.0143991					Non-genomic actions of 1,25 dihydroxyvitamin D3	IFI44L; JUN; MAPK9; ISG15; OAS2	0.0370608		5.85	1.99	5.66	1.99
USP42	7.16311	0.0489852					Graft-versus-host disease - Homo sapiens (human)	HLA-C; HLA-B; HLA-A; HLA-F	0.037284		5.85	1.99	5.65	1.96
MCAM	7.09937	0.00020538					Nef-mediates down modulation of cell surface receptors by recruiting them to clathrin adapters	HLA-A; B2M; AP2S1	0.0384797		5.83	1.92	5.65	1.94
TRIML2	7.08095	0.0248408					Type I diabetes mellitus - Homo sapiens (human)	HLA-C; HLA-B; HLA-A; HLA-F	0.0392197		5.77	1.85	5.63	1.94
IFI44L	6.94442	0.00123959					TP53 Regulates Transcription of Cell Death Genes	AIFM2; TNFRSF10B; TNFRSF10A; BAX	0.0419213		5.73	1.84	5.62	1.92
SYNJ1	6.69511	0.0252251					p53 signaling pathway - Homo sapiens (human)	AIFM2; TNFRSF10B; TNFRSF10A; CD82; BAX	0.0445814		5.72	1.83	5.6	1.88
GABPB1	6.5906	0.0370731					TRAIL signaling	TNFRSF10B; TNFRSF10A	0.0445814		5.69	1.82	5.58	1.84
KIDINS220	6.51696	0.000201007					Laminin interactions	LAMB3; ITGA2; ITGA6	0.0445814		5.65	1.77	5.56	1.81
IFIT3	6.30901	1.2613e-06					Translation of structural proteins	PARP14; PARP9; PARP10	0.0445814		5.61	1.77	5.53	1.77
SNX14	6.21544	0.0376081					Translation of structural proteins	PARP14; PARP9; PARP10	0.0445814		5.57	1.74	5.38	1.75
HFE	6.07977	0.0304978					Assembly of collagen fibrils and other multimeric structures	LAMB3; CTSL; COL6A3; ITGA6	0.0482547		5.54	1.66	5.37	1.72
DDX60	5.88232	0.000529689					Cancer immunotherapy by PD-1 blockade	PDCD1LG2; HLA-A; JUN	0.0542278		5.41	1.61	5.37	1.57
PLSCR1	5.73856	0.0101167					Antigen processing: Ubiquitination & Proteasome degradation	DTX3L; FBXO17; UBE2L6; UBA7; HERC2; HERC5; RNF25; FBXO9; BTBD1; RNF213	0.0542278		5.38	1.59	5.35	1.56
FBXO9	5.69867	0.0224164					Cell adhesion molecules - Homo sapiens (human)	HLA-C; HLA-B; HLA-A; HLA-F; ITGA6; VCAM1; PDCD1LG2	0.0576016		5.37	1.57	5.35	1.56
NLRX1	5.67153	0.00573662					Autoimmune thyroid disease - Homo sapiens (human)	HLA-C; HLA-B; HLA-A; HLA-F	0.0651568		5.26	1.57	5.31	1.55
HLA-B	5.59698	1.64804e-08					Type I hemidesmosome assembly	LAMB3; ITGA6	0.0654662		5.25	1.53	5.29	1.5
GPR108	5.57639	0.00652136					adenosine nucleotides degradation	NT5E; NT5C3A	0.0654662		5.25	1.52	5.28	1.45
JUN	5.4835	0.00027403					The role of Nef in HIV-1 replication and disease pathogenesis	HLA-A; B2M; AP2S1	0.0693729		5.24	1.49	5.26	1.4
TRAPPC8	5.47898	0.0101295					RAC1 signaling pathway	BCAR1; MAPK9; JUN; BAIAP2	0.070286		5.18	1.3	5.22	1.37
TMEM131	5.45583	0.00167121					Necroptosis - Homo sapiens (human)	TLR3; EIF2AK2; BAX; TNFRSF10B; TNFRSF10A; MAPK9; RNF31	0.073683		5.16	1.23	5.19	1.32
ABHD5	5.40705	0.00784281					Nef mediated downregulation of MHC class I complex cell surface expression	HLA-A; B2M	0.073683		5.16	1.2	5.17	1.24
NDUFB7	5.39717	0.0343382					Activation of the AP-1 family of transcription factors	MAPK9; JUN	0.073683		5.09	1.19	5.17	1.22
MRPS30	5.2927	0.000800559					Dimerization of procaspase-8	TNFRSF10B; TNFRSF10A	0.073683		4.93	1.14	5.16	1.16
XRCC3	5.22914	0.000933005					MASTL Facilitates Mitotic Progression	PPP2R2D; MASTL	0.073683		4.9	1.08	5.09	1.1
OAS3	5.20882	2.25352e-05					The citric acid (TCA) cycle and respiratory electron transport	NDUFV3; IDH3G; NDUFB7; NDUFB3; GSTZ1; SDHB; UQCRC2	0.0765024		4.88	1.07	5.07	1.09
UBA7	5.17956	5.62431e-05					EGF-EGFR signaling pathway	AP2S1; PLSCR1; JUN; SYNJ1; MAPK9; BCAR1; RALB	0.0765024		4.88	1.01	5.03	1.06
MRS2	5.02746	0.00212951					Respiratory electron transport	NDUFV3; NDUFB7; SDHB; UQCRC2; NDUFB3	0.0765024		4.76	0.99	4.96	1.05
DHX34	4.91447	0.0109815					Viral carcinogenesis - Homo sapiens (human)	HDAC6; HLA-C; HLA-B; HLA-A; EIF2AK2; JUN; HLA-F; BAX	0.0765024		4.68	0.99	4.91	0.99
SIPA1L1	4.89377	0.0102747									4.64	0.92	4.81	0.94
CA13	4.86269	1.92986e-05									4.57	0.89	4.75	0.94
UBE2L6	4.83987	6.46669e-07									4.54	0.86	4.73	0.83
IGHMBP2	4.76589	0.0114683									4.46	0.85	4.49	0.8
FBXO17	4.73077	0.00583474									4.43	0.82	4.43	0.79
NGLY1	4.72831	0.0114783									4.35	0.71	4.42	0.75
PTPMT1	4.7199	0.0451335									4.16	0.58	4.25	0.66
FOSL1	4.66746	0.00387184									4.03	0.52	4.24	0.57
NDFIP1	4.65204	0.0464996									4.01	0.52	3.97	0.54
MMACHC	4.63781	0.0196509									4.01	0.5	3.78	0.47
MORC2	4.62059	0.0477457									3.89	0.37	3.11	0.43
UFSP2	4.61819	0.000194366									3.71	0.37	2.77	0.4
ISG15	4.58793	0.000254975									3.01	0.31	2.71	0.39
TRIM22	4.54153	0.000316429									2.63	0.29	2.4	0.33
SLCO4A1	4.54011	0.00218653									2.46	0.29	2.35	0.21
IFI44	4.48541	0.000529037									2.2	0.21	1.8	0.13
CRELD1	4.4693	0.0130265									1.19	0.18	1.68	0.12
DDX56	4.33625	0.04375									0.64	0.16	0.65	0.11
STX4	4.26649	0.000130768									0.3	0.11	0.35	0.05
DDX58	4.24374	2.87324e-05
NT5C3A	4.19225	4.25347e-05
HERC5	4.16958	0.0281593
UGCG	4.16042	0.0152499
DYNLL1	4.12526	0.0318708
IFI35	4.12175	5.19101e-10
TAP2	4.11762	3.1628e-07
OAS1	4.09337	0.00163006
RNASEH2B	4.08046	0.0231412
RAB21	4.00819	0.0428641
GSTZ1	4.00342	0.0410764
HLA-C	3.91058	1.55137e-07
IFIT1	3.90561	5.99013e-07
B3GNT1	3.76474	0.0377497
MOB3A	3.74839	0.00283238
TAP1	3.73721	0.00320894
GEMIN5	3.54737	0.00318045
SDHB	3.49774	0.00133099
NDUFV3	3.39647	0.0276214
AGPAT1	3.36452	0.00384493
B2M	3.36357	0.00114644
NUDT12	3.36006	0.00090987
PARP14	3.33294	0.00413435
NT5E	3.32973	0.000774859
MAPK9	3.31122	0.0149684
HJURP	3.29991	0.00899806
PLXNA1	3.26099	0.0146588
C14orf1	3.22771	0.0224715
SAMD9L	3.22585	0.0190919
CISD1	3.22042	0.0171215
CHST14	3.22025	0.0177318
CTSL	3.19222	0.0194296
TIMM10	3.18283	0.0199663
FDX1	3.16227	0.0024992
PSMB8	3.07375	0.00374299
RNF213	3.055	8.2939e-07
EXOC3L4	3.04995	0.0332614
SLC38A10	3.04827	0.0055378
SMC5	3.04614	0.00790684
COL6A3	3.04376	0.000478884
IFI16	3.03194	2.32675e-06
KDELC2	3.01477	2.12639e-05
PSMB9	3.0128	5.79916e-05
CENPK	3.00859	0.0342258
NDUFB3	3.00574	0.0374314
SHANK2	2.99005	0.0473277
PON2	2.98861	0.000466595
NBAS	2.97205	0.0286337
C19orf33	2.96737	0.0323955
PRPSAP1	2.95505	0.0317395
ADPGK	2.95427	0.00271207
POGK	2.9427	0.01019
PHLDA1	2.93446	0.0313541
LAMB3	2.93307	0.0305993
PARP9	2.93096	0.00253065
PRKD2	2.93049	6.1258e-05
HINT3	2.91021	0.00547305
HYPK	2.90634	9.95065e-06
LGALS8	2.89972	0.0115986
GPN1	2.89594	0.0166346
AIFM2	2.88937	0.00303554
TMED2	2.88435	0.000139982
MRP63	2.88163	0.0340782
NUB1	2.86914	0.00246277
ARL6	2.85712	0.00768785
STX12	2.82314	0.00874776
FAM120C	2.75145	0.000800677
ECT2	2.73449	0.0283507
MASTL	2.73417	0.0283716
ARHGAP28	2.731	0.00142508
FBXL6	2.72366	0.0185868
BCAR1	2.7224	0.0239479
LSG1	2.71026	0.0105539
DGCR8	2.70563	0.0412826
NMI	2.6837	0.00626171
YME1L1	2.67475	0.00834686
SAMD9	2.67332	0.000150439
SLFN5	2.66533	0.00863772
MPP5	2.65238	0.00154342
VCAM1	2.65139	0.0337567
NAA50	2.64209	0.00789971
MGME1	2.62295	0.0360237
CD97	2.60558	0.000701482
TM9SF3	2.60426	0.0171259
UQCRC2	2.60074	0.00883122
NRF1	2.59802	0.0344145
HMGCL	2.58697	0.0395049
MB21D1	2.57873	0.0102105
TONSL	2.5749	0.0490971
EPPK1	2.5719	0.0164078
MEN1	2.56014	0.0247621
PML	2.55673	0.00236649
DHX37	2.52478	0.0121861
DTX3L	2.5238	0.00162614
TMEM201	2.52308	0.012279
SLC1A4	2.51221	0.0022301
WFS1	2.50158	0.00806788
RNF31	2.48419	0.000404148
PI4K2A	2.4789	0.039001
EPB41L5	2.47831	0.0308182
SEMA7A	2.47183	0.0036065
B3GAT3	2.4709	0.0173436
IFIT5	2.44398	0.000261469
TDRD7	2.44331	0.000146347
HLA-A	2.44205	4.2711e-05
FOXRED1	2.42215	0.0181595
DHRS7B	2.39523	0.00647356
CHCHD5	2.39515	0.00599417
BAX	2.38317	0.0196012
ITGA2	2.38002	0.0210135
IDH3G	2.37352	0.000527332
AKAP11	2.36982	0.0334391
LGALSL	2.36647	0.0393631
PPP2R2D	2.32524	0.00779064
GNA13	2.30602	0.00403034
BCAS3	2.30183	0.0386509
PURB	2.29846	0.0460656
FANCG	2.2859	0.00622322
MTFR1L	2.28311	0.00931923
SYMPK	2.27239	8.62507e-05
STIM1	2.27224	0.00757126
CCDC53	2.25958	0.0101413
LRP10	2.25378	2.40001e-05
LAP3	2.24528	6.15469e-06
ZNF462	2.2335	0.0449543
PCYOX1L	2.22675	0.040095
GALNT14	2.20737	9.28601e-05
EIF2AK2	2.18946	2.26737e-05
HERC2	2.18931	0.0141986
KNTC1	2.18884	0.00892527
SDF2L1	2.18253	0.00435321
LMF2	2.15128	0.011669
ANPEP	2.14945	0.000415055
LGALS3BP	2.14346	3.91928e-05
ACP2	2.13741	0.0030908
TNFRSF10B	2.11319	0.00330234
AVL9	2.10957	0.0459585
ZNF806	2.09986	0.0444114
ZADH2	2.0963	0.0290751
WLS	2.09585	0.0194966
GSTCD	2.09176	0.0158755
DPH2	2.08978	0.0495639
TMEM147	2.08867	0.00953049
IFIT2	2.07381	0.0269693
SLC38A5	2.07342	0.000240712
MOV10	2.0697	0.0285094
CYB5R1	2.0674	0.000924383
POLG	2.06111	0.000264742
ARSE	2.05643	0.0106686
TAPBP	2.05162	0.000342649
PLEKHG3	2.04795	0.0207958
PARP10	2.04384	0.0467686
ATP13A1	2.04047	0.00292666
IVNS1ABP	2.03542	0.0147995
GBP3	2.03475	0.000486062
NOP10	2.03029	0.031574
RNF25	2.02867	0.0384319
TDRKH	2.02304	0.0196738
CRELD2	2.01739	0.049874
BAIAP2	2.00799	0.00902711
MAD2L1	2.00442	0.0270595
RALB	2.00271	0.00723854
[truncated: 15 more columns]

## Sheet: Fig. 6
Fig. 6A The correlation between protein expression and IC50 to olaparib
	Relative protein expression of ACOX2	IC50 to olaparib (μM)
786-O	0.137531	70.71
769-P	0.196527	51.1
A-498	0.796558	20.05
Caki-1	0.830414	8.39
Caki-2	0.251062	33.42
ACHN	0.484005	45.92
SW-839	0.734281	23.13
Fig. 6C Relative cell viability of 786-O (%)
olaparib (log10[μM])	Vector						ACOX2
0.1	100.466	101.466	98.845	101.471	100.53	97.221	96.632	98.437	101.905	99.485	102.679	100.86
1	97.133	99.804	97.763	98.753	97.192	94.774	91.823	95.312	94.137	93.883	91.076	91.165
2	93.748	97.459	96.464	96.965	94.791	96.802	87.059	88.953	85.739	84.186	91.322	91.186
4	92.945	93.57	95.197	94.675	95.534	90.664	82.983	85.239	80.823	79.136	85.508	84.286
8	93.314	90.711	91.213	89.733	92.322	92.592	79.156	73.311	75.617	76.218	76.957	73.397
16	85.425	82.845	84.244	85.539	85.465	87.863	44.148	43.586	42.046	44.835	45.28	39.012
32	76.468	78.822	76.099	74.615	73.778	75.298	35.829	33.204	33.361	32.373	35.722	36.228
64	64.741	64.774	64.5	62.644	62.599	66.836	15.758	13.385	15.192	17.326	15.562	14.693
128	20.732	26.847	24.034	26.892	20.13	20.767	4.244	5.545	7.951	4.717	8.998	8.275
256	7.692	4.679	8.495	5.555	3.932	6.014	5.654	3.851	2.386	6.251	2.21	2.776
Fig. 6D Number of 786-O colonies (fold of Vector)
Vector	Vector+olaparib	ACOX2	ACOX2+olaparib
1.05024	0.909237	0.398703	0.0972446
1.05997	0.957859	0.641814	0.0923823
1.07455	0.777957	0.549432	0.0826579
0.918961	0.846028	0.71961	0.179902
0.909237	0.709885	0.534845	0.106969
0.987032	0.865477	0.476498	0.126418
Fig. 6F Relative cell viability of Caki-1 (%)
olaparib (log10[μM])	Scramble						shACOX2 #1						shACOX2 #2
0.1	97.353	98.392	103.584	101.065	101.98	97.625	98.117	101.23	96.302	101.526	100.889	101.934	98.948	99.151	99.503	103.325	101.322	97.752
1	92.589	88.842	90.133	91.81	90.551	92.455	101.871	96.047	98.355	99.594	99.713	98.469	97.268	97.091	96.859	94.383	96.01	99.599
2	81.013	84.439	83.63	82.976	79.198	78.718	91.51	89.591	94.481	93.661	90.452	93.777	91.271	93.666	92.974	91.497	94.219	94.774
4	68.742	70.685	67.363	66.592	69.349	69.097	83.152	86.215	86.518	86.152	83.859	80.514	90.116	88.754	91.39	90.548	93.605	91.261
8	47.633	47.23	42.08	48.853	49.312	48.123	76.687	78.841	81.089	80.133	78.805	81.986	80.485	83.01	80.515	79.817	81.484	78.805
16	38.89	36.571	33.627	35.414	35.952	34.719	72.521	72.85	72.517	71.423	69.163	69.783	77.272	72.872	76.475	76.668	76.499	80.27
32	19.919	19.209	21.447	21.698	17.599	21.361	57.325	52.056	56.201	56.588	58.509	51.19	57.194	66.361	62.595	56.356	65.302	62.82
64	12.905	9.683	9.289	9.072	11.541	10.147	24.978	19.861	23.921	24.012	23.397	21.331	21.545	18.356	23.406	21.74	22.083	24.022
128	9.082	12.377	9.284	9.891	7.126	9.217	12.044	11.255	11.888	14.13	11.996	10.471	16.879	11.921	16.059	17.328	13.338	16.542
256	9.268	7.871	7.181	9.618	8.498	9.772	7.432	10.239	7.955	5.05	6.219	8.911	9.778	8.229	9.648	9.774	8.605	8.669
Fig. 6G Number of Caki-1 colonies (fold of Scramble)
Scramble	Scramble+olaparib	shACOX2 #1	shACOX2 #1+olaparib	shACOX2 #2	shACOX2 #2+olaparib
0.974063	0.121037	2.20749	1.89049	2.08646	1.74063
0.847262	0.224784	2.5072	2.01729	2.40922	2.02305
1.0317	0.247839	2.21326	1.90202	2.22478	1.75216
1.18156	0.092219	1.96542	1.76945	2.07493	1.96542
0.876081	0.161383	2.12104	1.65994	1.91354	1.57925
1.08934	0.167147	2.25937	1.82709	1.96542	1.67723
Fig. 6J Tumor volume (mm3)
Days	NC + saline						NC + olaparib						shACOX2 + saline						shACOX2 + olaparib						ACOX2-OE + saline						ACOX2-OE + olaparib
0	0	0	0	0	0	0	0	0	0	0	0	0	0	0	0	0	0	0	0	0	0	0	0	0	0	0	0	0	0	0	0	0	0	0	0	0
8	40	72	75	108	64	56	32	56	72	72	80	100	48	75	88	100	108	138	72	80	88	100	113	126	75	63	36	32	32	18	80	48	40	32	27	27
12	88	108	108	126	144	172	63	75	100	100	113	138	196	221	256	256	288	319	172	198	256	256	288	320	108	75	63	48	56	56	125	88	75	63	88	56
16	405	446	486	486	500	527	172	196	245	245	288	320	405	446	486	486	527	608	365	446	448	500	500	527	126	100	75	100	80	75	113	64	64	40	63	40
20	650	666	666	700	726	726	365	486	500	527	567	567	700	726	800	864	864	908	600	650	726	726	787	847	172	144	126	126	113	88	72	48	23	18	32	18
24	787	864	847	864	908	968	527	550	666	700	787	787	1008	1099	1099	1183	1268	1352	726	847	936	1099	1183	1224	245	221	172	144	126	108	64	32	18	18	14	14
28	1152	1183	1224	1296	1352	1470	726	864	864	936	936	1008	1666	1688	1764	1800	1913	1960	1470	1568	1666	1666	1688	1800	320	320	256	196	196	172	56	32	18	18	14	14
Fig. 6K Tumor weight (g)
NC + saline	NC + olaparib	shACOX2 + saline	shACOX2 + olaparib	ACOX2-OE + saline	ACOX2-OE + olaparib
1.36	0.74	1.72	1.63	0.51	0.04
1.25	0.78	1.7	1.58	0.42	0.02
1.21	0.8	1.62	1.54	0.4	0.05
1.14	0.78	1.67	1.63	0.38	0.05
1.1	0.88	1.75	1.58	0.38	0.08
1.02	0.94	1.94	1.71	0.33	0.08
Fig. 6L The clinical baseline information of ccRCC patient in PDO model.
Surgical date	Age	Gender	AJCC stage	ISUP grade	IHC	Pathology subtype
2024.1.9	46	Female	I (T1N0M0)	1	PAX8(+), CA9(+), Vimentin(+), CD10(+)	ccRCC
Fig. 6P Relative survival of ccRCC PDO (%)
Vector	Vector-Olaparib	ACOX2	ACOX2-Olaparib
102.1	81.29	62.43	16.93
105.12	89.24	48.57	14.8
92.78	86.26	57.92	9.48
Fig. 6Q The clinical baseline information of ccRCC patients in PDX model.
ID	Surgical date	Age	Gender	AJCC stage	ISUP grade	IHC	Pathology subtype
Patient #1	2024.1.4	48	Female	II (T2N0M0)	2	PAX8(+), CA9(+), Vimentin(+), CD10(+)	ccRCC
Patient #2	2024.1.16	50	Female	II (T2N0M0)	2	PAX8(+), CA9(+), Vimentin(+), CD10(+)	ccRCC
Patient #3	2024.2.27	45	Female	II (T2N0M0)	2	PAX8(+), CA9(+), Vimentin(+), CD10(+)	ccRCC
Patient #4	2024.3.7	50	Female	II (T2N0M0)	2	PAX8(+), CA9(+), Vimentin(+), CD10(+)	ccRCC
Fig. 6T Tumor volume (mm3)
Days	PDX#1 + saline						PDX#1 + olaparib						PDX#2 + saline						PDX#2 + olaparib						PDX#3 + saline						PDX#3 + olaparib						PDX#4 + saline						PDX#4 + olaparib
0	0	0	0	0	0	0	0	0	0	0	0	0	0	0	0	0	0	0	0	0	0	0	0	0	0	0	0	0	0	0	0	0	0	0	0	0	0	0	0	0	0	0	0	0	0	0	0	0
10	162	144	108	75	75	63	172	126	126	88	72	56	144	126	100	75	64	40	138	113	88	88	56	56	108	72	48	48	40	14	100	88	48	32	14	8	126	75	75	63	56	14	113	88	88	56	40	32
16	221	196	180	144	144	113	245	180	180	162	144	144	221	172	144	144	126	108	162	144	144	108	100	88	144	126	100	88	75	56	113	100	56	40	40	23	172	144	126	126	113	75	144	100	144	100	88	75
22	486	416	320	320	288	256	384	352	320	320	288	245	365	320	288	270	256	256	288	270	256	256	221	196	256	245	221	196	162	144	88	88	56	48	40	23	320	288	270	221	221	198	196	144	196	144	126	126
28	864	847	787	787	750	726	847	800	787	726	726	700	726	700	666	650	600	567	567	527	527	486	446	405	352	288	270	270	245	221	75	75	56	48	32	32	370	370	370	370	370	370	162	172	172	144	100	88
34	1183	1183	1152	1099	1099	1080	1152	1099	1080	1008	1008	968	1099	1080	1080	1008	968	936	936	908	864	847	800	750	527	446	384	365	365	288	75	48	40	23	32	32	650	648	608	600	550	527	144	144	126	108	100	88
40	1437	1372	1352	1296	1268	1152	1372	1352	1268	1224	1183	1152	1372	1352	1268	1183	1152	1099	1268	1099	1080	1080	1008	908	650	608	600	500	486	352	48	32	32	18	32	40	1008	800	787	726	700	608	126	108	108	75	75	75
46	1913	1800	1800	1687.5	1666	1372	1862	1666	1764	1568	1521	1521	1800	1764	1568	1470	1470	1352	1568	1352	1224	1183	1183	1152	936	864	864	726	726	650	40	32	32	18	18	40	1372	1183	1183	1099	1099	800	126	108	75	63	75	75
Fig. 6U Tumor weight (g)
PDX #1 + saline	PDX #1 + olaparib	PDX #2 + saline	PDX #2 + olaparib	PDX #3 + saline	PDX #3 + olaparib	PDX #4 + saline	PDX #4 + olaparib
1.86	1.74	1.7	1.44	0.81	0.1	1.35	0.25
1.69	1.6	1.58	1.32	0.84	0.07	1.19	0.18
1.74	1.65	1.37	1.23	0.79	0.06	1.27	0.18
1.64	1.57	1.45	1.29	0.72	0.06	1.16	0.15
1.68	1.61	1.48	1.26	0.78	0.07	1.24	0.14
1.47	1.56	1.45	1.18	0.75	0.04	1.3	0.11

## Sheet: Fig. 7
Fig. 7B Tumor volume (mm3)
Days	Vector + saline						Vector + olaparib						Vector + anti-PD-1						Vector + combo						ACOX2 + saline						ACOX2 + olaparib						ACOX2 + anti-PD-1						ACOX2 + combo
0	0	0	0	0	0	0	0	0	0	0	0	0	0	0	0	0	0	0	0	0	0	0	0	0	0	0	0	0	0	0	0	0	0	0	0	0	0	0	0	0	0	0	0	0	0	0	0	0
6	126	100	88	48	75	72	113	126	56	64	75	63	14	27	56	72	63	48	100	100	88	75	48	72	113	108	64	100	56	63	18	40	75	36	40	72	27	88	32	40	56	63	100	75	41	40	36	23
10	196	221	245	256	320	245	172	180	196	221	221	245	144	108	126	144	180	196	100	100	108	113	144	125	138	144	144	180	108	126	32	48	100	72	56	88	40	100	41	56	72	75	72	48	56	56	48	64
14	364.5	384	405	445.5	445.5	448	256	294	320	352	405	446	245	245	256	288	320	352	172	180	196	196	221	245	288	270	256	245	221	196	48	63	113	113	88	100	48	88	75	72	63	63	56	32	40	48	36	48
18	700	786.5	786.5	847	847	864	527	600	648	666	700	726	405	446	486	527	527	600	288	320	352	352	446	486	567	550	486	486	446	352	64	75	100	113	100	108	40	64	75	72	63	48	56	18	27	40	18	27
22	1268	1352	1372	1437	1568	1470	1008	1268	1352	1372	1437	1470	600	600	648	787	847	864	486	527	650	700	700	726	787	726	700	650	608	567	100	75	88	126	100	126	32	56	75	72	63	48	27	14	8	23	6	8
26	1862	1800	1764	1764	1912	1800	1521	1568	1666	1688	1764	1862	936	1008	1183	1268	1352	1372	787	847	864	936	1008	1152	1296	1224	1152	1080	1008	936	126	75	88	126	100	144	32	48	75	72	63	40	18	14	8	18	6	8
Fig. 7C Tumor weight (g)
Vector + saline	Vector + olaparib	Vector + anti-PD-1	Vector + combo	ACOX2 + saline	ACOX2 + olaparib	ACOX2 + anti-PD-1	ACOX2 + combo
2.02	1.79	1.45	1.12	1.33	0.24	0.15	0.05
1.72	1.67	1.38	1.24	1.22	0.11	0.05	0.02
1.76	1.61	1.22	0.88	1.15	0.28	0.19	0.06
1.83	1.57	1.25	0.99	1.03	0.18	0.23	0.07
1.84	1.5	1.07	0.96	1.01	0.2	0.09	0.05
1.88	1.47	1.09	0.91	1.1	0.22	0.16	0.04
Fig. 7E Percentage of CD8+ cells in CD45+CD3+ T cells (%)
Vector + saline	Vector + olaparib	Vector + anti-PD-1	Vector + combo	ACOX2 + saline	ACOX2 + olaparib	ACOX2 + anti-PD-1	ACOX2 + combo
39.66	42.62	49	51.08	45.61	58.56	64.15	70.02
37.09	38.56	53.98	57.91	42.94	52.38	68.92	67.48
40.51	35.12	53.64	47.22	44.9	50.89	68.71	73.11
42.33	46.39	43.88	48.39	49.62	62.33	59.44	75.34
36.94	47.31	46.91	42.33	49.99	53.95	63.01	68.55
40.98	43.08	45.15	55.77	44.97	63.92	67.24	63.38
Fig. 7G Percentage of IFN-γ+GZMB+ cells in CD45+CD3+CD8+ T cells (%)
Vector + saline	Vector + olaparib	Vector + anti-PD-1	Vector + combo	ACOX2 + saline	ACOX2 + olaparib	ACOX2 + anti-PD-1	ACOX2 + combo
19.83	20.46	27.03	27.31	22.15	29.26	33.33	37.08
22.41	20.06	23.01	31.91	25.69	32.98	30.98	40.02
17.75	23.09	31.97	32.77	24.63	26.84	40.02	40.22
16.39	19.92	26.98	26.01	20.87	34.44	33.12	36.04
21.09	17.07	26.66	27.21	21.17	31.95	37.94	35.85
17.42	23.38	28.34	24.65	24.66	26.05	31.72	36.77
Fig. 7I Percentage of PD-1+ Tim-3+ cells in CD45+CD3+CD8+ T cells (%)
Vector + saline	Vector + olaparib	Vector + anti-PD-1	Vector + combo	ACOX2 + saline	ACOX2 + olaparib	ACOX2 + anti-PD-1	ACOX2 + combo
32.03	30.53	24.18	23.87	25.13	20.46	15.28	10.77
34.98	35.22	27.61	24.51	27.81	24.84	20.41	13.82
31.95	32.98	26.09	25.79	22.19	19.55	16.32	10.52
29.27	27.94	21.7	21.63	23.4	18.9	12.11	15.14
33.78	30.11	21.39	23.07	25.74	23.04	12.96	10.71
30.76	29.09	23.54	22.75	26.25	19.8	13.1	9.75

## Sheet: Fig. S1
Fig. S1A-B Relative mRNA expression of ACOX2 (TCGA and GTEx)
KIRP		KICH
Normal	Tumor	Normal	Tumor
4.34987	4.47047	2.95879	1.80306
6.53448	4.21427	3.43271	0.421479
4.58751	5.551	5.7219	2.3005
4.91925	3.0817	4.93076	3.01155
5.75826	0.624709	3.20733	2.92187
6.29774	3.98437	3.92193	4.12812
5.80815	2.75202	5.38186	2.86404
6.39977	4.54526	5.90228	2.69626
5.0873	3.71473	3.42936	3.30244
6.56083	5.36435	2.4716	0.42975
3.6732	0.562572	5.22408	3.43639
1.85655	0.801738	4.15559	1.84936
5.45646	3.78421	3.38051	2.05579
5.58636	3.93681	2.34818	0.38659
5.67282	3.16757	2.91619	4.09508
6.81425	2.38286	4.25619	2.53869
2.40294	2.76233	4.88246	0.360645
3.78739	3.63534	3.85715	1.15257
6.6758	4.00764	6.03656	1.1377
4.33277	4.17479	3.19832	0.479851
6.53738	4.50649	5.55883	2.44077
6.25751	4.43928	6.68133	3.80953
4.30001	2.53204	6.19456	3.16871
3.40689	2.77271	6.37512	2.73976
5.90294	3.15596	4.04736	4.70375
5.38627	4.05046	3.40204	3.02306
3.40605	3.19391	4.51665	4.42879
4.63567	2.29296	2.65375	1.66225
6.71014	4.92081	2.49825	4.37904
6.29211	1.6823	4.1152	0.247563
3.5516	3.25718	3.90593	0.656084
3.43451	5.21649	3.65535	4.06962
3.40204	4.03926	6.12763	0.245374
4.51665	5.10847	2.59	4.91438
2.65375	3.82206	4.87971	5.70724
2.49825	2.54599	3.79285	1.10306
4.1152	4.33616	4.93452	2.60174
3.90593	5.82146	3.71699	3.96422
3.65535	4.84084	4.48543	2.98077
6.12763	4.49598	4.03474	4.27234
2.59	3.61079	4.74685	2.8371
4.87971	3.05629	3.3238	4.48164
3.79285	2.03161	3.848	4.57569
4.93452	3.19808	5.47216	3.86509
3.71699	5.21074	4.44228	0.277509
4.48543	2.16838	4.73173	3.63
4.03474	4.73535	4.55643	3.84875
4.74685	3.39604	4.14078	2.31699
3.3238	4.33455	4.44095	2.86322
3.848	1.85056	5.02592	2.80713
5.47216	5.21146	3.44692	2.63455
4.44228	1.87125	3.91169	3.6842
4.73173	4.8734	5.12143	5.06858
4.55643	2.86301	5.1416	3.24571
4.14078	2.994	3.40395	0.186501
4.44095	3.97442	3.22017	3.49691
5.02592	4.17954	4.1375	2.86845
3.44692	0.920674	4.21723	2.86158
3.91169	2.14231	3.03527	2.21294
5.12143	2.36614	4.38543	3.45635
5.1416	2.04208	4.33557	2.89425
3.40395	0.19333	3.90304	3.28693
3.22017	3.86074	2.99621	2.55559
4.1375	4.10946	3.65076	0.954941
4.21723	2.76698	4.5509	1.60715
3.03527	5.01218	4.08151
4.38543	3.57714	4.56194
4.33557	0.342441	4.61117
3.90304	4.14541	3.37267
2.99621	2.46045	3.06454
3.65076	4.02141	4.90545
4.5509	3.60829	5.13381
4.08151	4.20242	3.61706
4.56194	4.19375	3.19267
4.61117	3.81737	4.11353
3.37267	2.69406	5.67723
3.06454	4.4308	6.17153
4.90545	3.7189	4.39712
5.13381	0.520146	4.82629
3.61706	0.805045	5.19219
3.19267	4.37687	3.38516
4.11353	2.82153	4.38681
5.67723	4.30776	4.41616
6.17153	3.39552	2.99512
4.39712	2.2426	4.88411
4.82629	3.77212	3.45799
5.19219	3.93963	4.05658
3.38516	1.45064	4.03298
4.38681	4.34681	5.05615
4.41616	3.20892	2.12829
2.99512	3.21068	4.07039
4.88411	4.54373	4.53792
3.45799	2.29487	5.46565
4.05658	0.589763	4.1375
4.03298	4.10689	3.89724
5.05615	0.544683	3.03949
2.12829	3.5958	3.79181
4.07039	3.76135	4.36737
4.53792	5.65837	3.77926
5.46565	3.05127	4.10852
4.1375	3.59796	4.20242
3.89724	3.51153	1.68751
3.03949	3.83148	6.15502
3.79181	0.978122	3.71589
4.36737	3.45113	4.78921
3.77926	2.59691	4.71039
4.10852	1.75168	4.30451
4.20242	4.76182	3.29881
1.68751	4.95084	3.16366
6.15502	0.762136	3.82579
3.71589	3.54513	4.1152
4.78921	4.12704	3.83086
4.71039	3.8763	3.91457
4.30451	4.48613	3.80735
3.29881	4.70736
3.16366	4.2864
3.82579	3.54052
4.1152	2.93827
3.83086	3.44709
3.91457	1.92964
3.80735	4.35145
	0.311387
	5.06559
	4.57165
	3.43213
	4.21073
	4.60071
	1.05457
	4.04036
	4.18951
	3.63211
	3.22225
	3.51489
	3.396
	1.93885
	4.29899
	4.29637
	4.38704
	4.42955
	4.58413
	3.47327
	0.778461
	0.373732
	3.60185
	5.24166
	3.66835
	4.68983
	4.12708
	3.79595
	4.25424
	0.615793
	1.99617
	1.11243
	3.76498
	3.15968
	4.06143
	1.06654
	0.972693
	1.53002
	4.25267
	2.8927
	3.52751
	3.01591
	3.74112
	2.36882
	4.02406
	4.32982
	3.86063
	3.0243
	4.79973
	3.71561
	2.44337
	3.60644
	0.971001
	2.53476
	4.60774
	4.63476
	3.45946
	3.61569
	3.28134
	4.76359
	0.756682
	4.7314
	5.02143
	4.12814
	4.85902
	1.64515
	3.79933
	4.19832
	3.84414
	4.31418
	4.18691
	1.93753
	3.15437
	4.43033
	4.72565
	4.5
	3.56307
	4.03591
	2.01243
	1.09106
	4.0044
	3.65819
	3.53974
	4.72852
	3.68588
	3.87231
	0.459222
	2.17639
	4.31623
	4.18993
	0.774081
	4.27815
	0.490365
	3.89678
	3.65106
	1.22811
	3.53869
	4.81801
	5.31959
	2.85653
	4.0704
	0.545375
	3.78201
	3.3862
	3.05362
	4.14612
	2.62094
	2.15598
	2.84032
	5.14895
	4.60011
	4.0866
	4.39697
	3.08907
	3.27143
	1.88792
	4.10803
	1.10896
	4.84434
	3.49196
	4.85615
	3.97573
	3.71856
	4.24306
	0.202136
	4.09
	5.60916
	3.51188
	3.76942
	4.40896
	5.04471
	3.46192
	4.06998
	2.707
	4.59005
	3.40632
	2.72358
	4.03993
	4.00813
	3.20528
	1.49472
	4.85471
	2.50543
	0.620211
	3.28592
	0.498353
	4.40848
	1.13711
	4.21152
	3.47817
	3.46569
	4.11497
	4.19968
	3.72695
	5.37746
	4.9469
	3.46124
	3.62842
	4.04654
	3.81809
	3.98471
	3.95793
	2.79535
	3.52382
	4.35769
	3.6168
	3.99903
	3.45494
	3.94404

## Sheet: Fig. S2
Fig. S2C Number of 769-P colonies (fold of Vector)
Vector	ACOX2
1.17048	0.374142
0.967964	0.456522
0.875287	0.387872
1.06407	0.552632
0.964532	0.298627
0.957667	0.360412
Fig. S2D Number of A-498 colonies (fold of Scramble)
Scramble	shACOX2 #1	shACOX2 #2
0.935776	2.73852	2.40825
1.29357	3.39907	2.86237
1.22477	2.76604	2.76604
0.894491	3.02751	2.13302
0.701832	2.90366	2.5321
0.949537	2.21559	2.64219
Fig. S2E A450 OD value of 769-P
Days	Vector						ACOX2
1	0.207	0.189	0.204	0.204	0.206	0.184	0.175	0.173	0.172	0.175	0.177	0.168
2	0.382	0.311	0.337	0.354	0.423	0.407	0.284	0.353	0.329	0.281	0.31	0.32
3	0.521	0.593	0.61	0.624	0.592	0.682	0.551	0.544	0.476	0.427	0.498	0.543
4	0.894	0.899	0.984	0.977	0.94	0.802	0.61	0.676	0.696	0.65	0.593	0.749
5	1.398	1.302	1.442	1.523	1.382	1.505	0.904	0.853	0.956	0.931	1.182	1.038
Fig. S2F A450 OD value of A-498
Days	Scramble						shACOX2 #1						shACOX2 #2
1	0.199	0.193	0.207	0.212	0.188	0.194	0.222	0.221	0.21	0.209	0.236	0.229	0.188	0.174	0.192	0.199	0.189	0.197
2	0.316	0.302	0.333	0.318	0.279	0.31	0.318	0.293	0.272	0.342	0.31	0.305	0.352	0.342	0.34	0.339	0.361	0.364
3	0.508	0.409	0.552	0.473	0.413	0.512	0.598	0.612	0.607	0.566	0.57	0.574	0.661	0.621	0.602	0.619	0.592	0.633
4	0.771	0.682	0.767	0.729	0.735	0.791	0.941	0.994	0.934	0.95	1.012	0.973	1.092	1.071	1.031	1.022	1.063	1.084
5	1.248	1.321	1.177	1.234	1.172	1.198	1.718	1.63	1.814	1.682	1.693	1.781	1.856	1.756	1.754	1.687	1.758	1.732
Fig. S2G Area of 769-P migration (fold of Vector)
Vector	ACOX2
0.91751	0.641074
1.01844	0.482847
1.08387	0.625517
Fig. S2H Area of A-498 migration (fold of Scramble)
Scramble	shACOX2 #1	shACOX2 #2
1.08361	1.75924	1.62238
0.881303	1.57739	1.61801
1.03779	1.65854	1.50384
Fig. S2I Invasive cell count of 769-P (fold of Vector)
Vector	ACOX2
1.01681	0.530612
0.978391	0.611044
1.0048	0.554622
Fig. S2J Invasive cell count of A-498 (fold of Scramble)
Scramble	shACOX2 #1	shACOX2 #2
1.09821	2.57589	2.42411
0.982143	2.20089	2.29018
0.919643	2.48661	2.14732
Fig. S2K Percentage of apoptosis 769-P cell (%)
Vector	ACOX2
2.27	11.12
2.18	12.19
3.22	10.51
Fig. S2L Percentage of apoptosis A-498 cell (%)
Scramble	shACOX2 #1	shACOX2 #2
5.97	1.42	1.72
6.23	1.39	2.19
5.02	1.92	1.52

## Sheet: Fig.S4
Fig. S4E γ-H2AX foci number per cell of 769-P									Fig. S4G Tail DNA of 769-P (%)
Scramble		shACOX2		shACOX2+FL		shACOX2+MD1			Scramble		shACOX2		shACOX2+FL		shACOX2+MD1
NC	CPT	NC	CPT	NC	CPT	NC	CPT		NC	CPT	NC	CPT	NC	CPT	NC	CPT
61	255	50	174	58	264	55	140		11.11	71.96	12.77	35.97	11.21	73.85	12.99	39.55
60	251	47	167	54	258	55	56		8.82	70.72	11.87	34.36	9.79	70.55	12.56	37.47
56	245	46	167	53	257	53	155		8.61	66.52	8.76	29.79	8.15	67.42	7.76	32.11
51	243	43	164	51	255	47	107		8.09	66.1	7.9	29.11	7.99	64.38	6.2	29.09
50	243	42	163	50	254	43	47		8.06	64.6	6.31	25.66	7.78	64.21	5.92	26.91
50	240	41	162	50	252	43	73		7.76	64.4	5.88	22.6	7.62	63.69	5.8	26.25
49	239	40	162	50	250	43	73		7.23	64.1	5.87	21.91	7.41	61.5	5.8	25.08
49	238	37	159	48	246	42	101		6.94	62.32	5.85	20.96	7.29	60.84	5.55	23.93
49	238	37	158	48	245	41	68		6.05	62.01	5.56	20.65	6.67	60.71	5.55	23.83
48	236	36	157	46	245	41	97		5.92	60.76	5.42	20.21	6.22	60.46	5.48	23.49
48	234	36	156	46	242	40	141		5.92	60.67	4.98	20.16	6.17	59.02	5.47	22.54
47	233	35	156	46	241	40	110		5.87	60.23	4.96	19.95	6.03	58.67	5.29	20.79
47	233	34	154	46	239	39	104		5.83	60.13	4.89	19.93	6.03	57.87	5.28	20.52
47	232	33	154	46	235	38	119		5.74	59.79	4.84	19.87	5.94	57.19	5.14	20.46
46	232	32	151	44	235	37	102		5.73	58.91	4.73	19.79	5.91	57.04	5.03	20.06
45	230	32	150	44	232	35	112		5.64	58.74	4.7	19.67	5.9	56.95	4.74	19.46
45	230	32	149	44	230	33	92		5.62	58.43	4.67	19.34	5.74	56.24	4.54	19.44
45	228	31	149	44	229	32	149		5.61	58.21	4.62	18.96	5.68	56.2	4.45	19.33
45	227	30	147	44	228	32	95		5.57	58.08	4.61	18.72	5.53	56.04	4.43	19.27
44	224	30	147	43	224	32	91		5.48	58.04	4.41	18.66	5.48	55.75	4.38	19.22
44	218	29	146	43	222	31	108		5.42	57.93	4.41	18.58	5.45	55.46	4.26	19.21
43	215	29	145	41	222	31	107		5.39	57.52	4.23	18.25	5.4	55.13	4.25	19.18
42	215	28	145	41	221	31	60		5.33	57.27	4.14	18.17	5.4	55.04	3.98	19.09
42	215	28	142	40	220	30	105		5.29	56.6	3.92	18.08	5.4	54.75	3.82	19.07
42	214	28	140	40	216	29	126		5.28	56.34	3.61	17.94	5.31	54.58	3.64	18.8
42	212	28	138	39	215	28	137		5.24	56	3.6	17.81	5.18	53.33	3.62	18.8
41	211	28	138	38	214	28	126		5.21	55.1	3.6	17.78	5.06	53.27	3.52	18.34
40	211	28	136	38	214	28	75		5.2	54.68	3.53	17.65	4.98	52.89	3.48	18.25
39	210	27	136	38	211	28	104		5.13	54.52	3.48	17.54	4.83	52.8	3.4	18.1
39	209	27	133	38	211	27	159		5.11	53.43	3.39	17.4	4.48	52.65	3.38	17.6
39	208	27	132	38	210	27	70		5.08	52.22	3.32	17.24	4.46	51.37	3.38	17.38
37	205	26	129	37	210	27	116		5.06	51.49	3.2	16.88	4.43	51.35	3.25	17.32
37	204	26	127	37	206	27	91		4.68	50.62	3.16	16.71	4.4	51.22	3.13	17.31
37	203	25	126	37	203	26	105		4.56	50.61	3.14	16.59	4.38	51.15	2.91	17.24
35	202	25	126	36	202	26	92		4.41	50.37	2.99	16.55	4.24	50.94	2.89	17.09
35	200	25	124	35	202	26	72		4.41	50.33	2.98	16.08	4.07	50.2	2.88	16.98
35	199	24	122	34	202	26	66		4.37	50.22	2.98	16.04	4.07	50.2	2.83	16.87
33	196	24	121	33	202	26	62		4.29	49.66	2.98	16	4.01	49.57	2.76	16.77
33	195	24	121	33	201	25	112		4.24	49.57	2.83	15.87	4	49.52	2.68	16.76
32	195	23	120	32	201	25	112		4.18	49.52	2.81	15.78	3.98	49.32	2.66	16.74
32	194	23	120	31	199	25	92		4.12	49.5	2.8	15.6	3.96	49.21	2.64	16.73
32	193	23	120	31	198	25	87		4.06	49.16	2.71	15.4	3.9	49.12	2.6	16.68
32	193	22	120	31	197	25	137		4.02	49.03	2.67	15.36	3.9	49.06	2.57	16.44
32	192	22	119	30	197	24	74		4	49.01	2.63	15.36	3.87	49.05	2.55	16.44
32	192	21	118	30	197	24	105		3.94	48.98	2.61	15.26	3.86	49.04	2.53	16.18
32	192	21	118	30	196	23	137		3.9	48.97	2.51	15.16	3.77	48.5	2.51	16.07
32	192	20	113	30	195	23	132		3.84	48.91	2.47	15.14	3.75	48.43	2.5	15.89
31	191	20	110	29	195	23	118		3.82	48.33	2.46	15.13	3.66	48.13	2.41	15.88
31	191	19	109	29	195	23	69		3.74	48.01	2.39	15.07	3.61	47.48	2.39	15.61
31	191	19	109	29	194	22	111		3.65	47.55	2.37	14.93	3.59	47.14	2.29	15.6
31	190	18	109	29	194	22	86		3.64	47.36	2.36	14.76	3.51	46.85	2.28	15.52
31	190	18	108	29	194	22	137		3.61	47.29	2.33	14.75	3.51	46.43	2.27	15.49
31	190	18	108	28	193	22	146		3.6	47.2	2.22	14.68	3.46	46.22	2.24	15.47
30	189	17	108	28	193	21	108		3.39	46.96	2.09	14.59	3.45	46.15	2.15	15.42
30	189	16	108	27	192	21	118		3.38	46.6	2.02	14.38	3.37	46.13	2.13	15.39
30	186	16	106	27	191	21	91		3.32	46.41	1.75	13.96	3.37	46.12	2.11	14.89
30	186	16	104	27	190	20	136		3.31	46.35	1.6	13.9	3.31	46.04	2.11	14.66
30	184	16	104	26	190	20	105		3.3	46.24	1.58	13.89	3.28	46	2.06	14.6
29	183	16	103	26	189	18	116		3.28	46.17	1.54	13.68	3.27	45.89	1.94	14.37
29	183	16	102	26	189	18	87		3.26	45.98	1.51	13.62	3.23	45.5	1.94	14.15
29	182	16	102	26	189	17	63		3.22	45.85	1.49	13.49	3.16	45.46	1.91	14.1
28	182	15	100	25	188	17	108		3.22	45.83	1.48	13.45	3.12	44.86	1.84	14.08
28	181	15	98	25	187	17	154		3.18	45.74	1.42	13.36	3.08	44.75	1.8	14.07
28	180	15	97	24	186	16	159		3.13	45.55	1.41	13.28	3.08	44.64	1.79	14.05
27	179	15	96	24	186	16	110		3.07	45.09	1.39	13.23	3.06	44.5	1.78	13.98
27	179	15	95	23	185	15	109		3.06	44.99	1.34	13.22	3.03	44.03	1.63	13.98
26	178	14	94	23	185	15	121		3.05	44.88	1.34	13.15	3.02	44.02	1.61	13.92
26	176	14	94	23	184	15	63		3.01	44.25	1.26	12.96	3.01	43.56	1.52	13.73
25	175	14	93	23	184	14	117		2.96	44.12	1.21	12.77	2.95	43.24	1.52	13.46
25	174	14	91	22	183	14	98		2.87	43.71	1.12	12.75	2.95	43.11	1.51	13.44
24	174	13	90	22	180	14	106		2.86	43.57	1.09	11.96	2.72	42.51	1.48	13.08
24	172	13	89	22	179	13	150		2.84	43.5	0.99	11.93	2.72	41.97	1.45	13.06
24	171	13	88	21	174	13	124		2.84	43.42	0.97	11.88	2.67	41.41	1.45	13.05
23	171	12	88	20	173	13	82		2.71	43.21	0.94	11.88	2.65	41.35	1.4	13
22	170	12	86	19	172	13	81		2.66	43.17	0.91	11.8	2.64	41.1	1.32	12.41
22	170	12	85	19	172	13	149		2.46	42.6	0.9	11.55	2.6	41.02	1.3	12.32
21	169	12	80	18	172	12	78		2.4	42.24	0.86	11.43	2.59	40.75	1.24	12.3
21	169	12	79	18	169	12	77		2.37	42.14	0.84	11.41	2.57	40.05	1.23	12.1
20	167	11	78	18	168	11	134		2.3	41.61	0.81	11.33	2.51	39.91	1.18	11.96
18	167	10	76	18	167	11	115		2.24	41.61	0.78	10.9	2.44	39.59	1.15	11.87
18	166	10	75	17	166	10	103		2.22	41.38	0.75	10.3	2.39	39	1.14	11.18
18	166	10	73	17	166	10	152		2.18	41.35	0.74	10.18	2.31	38.8	1.13	11.05
17	166	10	71	16	163	9	106		1.94	40.95	0.69	9.81	2.06	38.61	1.06	10.77
17	165	9	70	16	162	9	120		1.93	40.38	0.62	9.8	1.72	38.6	1.02	10.14
16	163	9	70	15	161	9	150		1.86	39.92	0.6	9.16	1.58	37.91	0.98	10.13
15	162	8	68	15	160	8	150		1.85	39.67	0.59	9.09	1.54	37.52	0.97	9.5
14	157	8	68	14	159	8	98		1.77	39.31	0.55	8.83	1.45	36.65	0.93	9.36
13	156	8	67	13	157	8	126		1.73	39.27	0.53	8.48	1.42	36.2	0.92	9.06
12	153	8	66	13	157	8	104		1.62	38.37	0.41	8.19	1.24	35.49	0.8	8.99
10	152	7	63	12	154	7	130		1.32	37.43	0.41	7.86	1.22	35.22	0.72	8.89
10	151	7	62	12	149	7	111		1.26	36.63	0.4	7.72	1.13	35.19	0.6	8.62
9	151	6	61	12	148	6	71		1.08	36.54	0.35	7.58	0.98	35.14	0.55	8.54
8	151	5	57	10	148	5	162		0.85	36.13	0.34	7.17	0.97	34.55	0.45	8.47
8	148	3	56	10	147	4	112		0.75	35.83	0.32	7.16	0.81	31.2	0.41	7.69
6	144	2	56	7	143	4	75		0.31	32.71	0.31	6.46	0.66	27.51	0.38	7.48
6	139	2	55	5	141	2	108		0.29	30.23	0.21	5.23	0.51	25.54	0.26	7.38
6	138	1	54	4	136	0	72		0.27	26.08	0.06	4.09	0.5	21.67	0.22	7.36
4	137	0	53	3	128	0	109		0.23	25.69	0.04	3.91	0.31	18.23	0.19	5.96
3	132	0	53	3	126	0	100		0.05	21.43	0.04	3.89	0.04	16.87	0.09	4.65
2	131	0	50	1	121	0	98		0	15.22	0.02	2.82	0.04	8.57	0.01	2.54

[truncated: 4 more sheets: Fig. S5, Fig. S6, Fig. S7, Fig. S8]
